# Supplementary material for: Dimethyl 4-[3-(4-meth­oxy­phen­yl)-1-phenyl-1H-pyrazol-4-yl]-2,6-dimethyl-1,4-dihydro­pyridine-3,5-dicarboxyl­ate dihydrate
Source: Acta Crystallogr Sect E Struct Rep Online. 2012 Jun 27;68(Pt 7):o2210–1. doi: 10.1107/S1600536812027936 (PMC3394006; doi:10.1107/S1600536812027936)
Supplement: Supplementary file 1 [file e-68-o2210-sup1.cif]

##############################################################################
#                                                                            #
# This CIF contains the data in a paper accepted for publication in          #
# Acta Crystallographica Section E. It conforms to the requirements of       #
# Notes for Authors for Acta Crystallographica Section E, and has been       #
# peer reviewed under the auspices of the IUCr Commission on Journals.       #
#                                                                            #
# Full details of the Crystallographic Information File format               #
# are given in the paper "The Crystallographic Information File (CIF):       #
# a New Standard Archive File for Crystallography" by S. R. Hall, F. H.      #
# Allen and I. D. Brown [Acta Cryst. (1991), A47, 655-685].                  #
#                                                                            #
# The current version of the core CIF dictionary is obtainable from          #
# ftp://ftp.iucr.org/pub/cif_core.dic.                                       #
#                                                                            #
# Software is freely available for graphical display of the structure(s)     #
# in this CIF. For information consult the CIF software page                 #
# http://www.iucr.org/resources/cif/software.                                #
#                                                                            #
# This file may be used for bona fide research purposes within the           #
# scientific community so long as proper attribution is given to the journal # 
# article from which it was obtained.                                        #
#                                                                            #
##############################################################################
data_global
_audit_creation_method     'form.cif (version 2.0)'
_journal_data_validation_number     ?
_journal_date_recd_electronic     2012-06-18
_journal_date_accepted     2012-06-20
_journal_name_full     'Acta Crystallographica, Section E'
_journal_year     2012
_journal_volume     68
_journal_issue      7
_journal_page_first     o2210
_journal_page_last     o2211
_journal_paper_category     QO
_journal_paper_doi     10.1107/S1600536812027936
_journal_coeditor_code     SJ5244
_publ_contact_author_name     'Prof. Fun, Hoong-Kun'
_publ_contact_author_address
;
      X-ray Crystallography Unit
      School of Physics
      Universiti Sains Malaysia
      11800 USM, Penang
      MALAYSIA
;
_publ_contact_author_email     'hkfun@usm.my'
_publ_contact_author_fax     '604 6579150'
_publ_contact_author_phone     '604 6533652'
_publ_section_title
;\
Dimethyl
4-[3-(4-methoxyphenyl)-1-phenyl-1<i>H</i>-pyrazol-4-yl]-2,6-dimethyl-1,4-\
dihydropyridine-3,5-dicarboxylate dihydrate
;
loop_
    _publ_author_name
    _publ_author_footnote
    _publ_author_address
    'Fun, Hoong-Kun'
;
Thomson Reuters ResearcherID: A-3561-2009.
;
;
X-ray Crystallography Unit
School of Physics
Universiti Sains Malaysia
11800 USM, Penang
Malaysia
;
    'Chin Wei Ooi' ?
;
X-ray Crystallography Unit
School of Physics
Universiti Sains Malaysia
11800 USM, Penang
Malaysia
;
    'Garudachari, B.' ?
;
Medicinal Chemistry Laboratory
Department of Chemistry
National Institute of Technology Karnataka
Surathkal
Mangalore 575 025
India
;
    'Kammasandra Nanjunda Shivananda' ?
;
Schulich Faculty of Chemistry
Technion Israel Institute of Technology
Haifa 32000
Israel
;
    'Arun M. Isloor' ?
;
Medicinal Chemistry Laboratory
Department of Chemistry
National Institute of Technology Karnataka
Surathkal
Mangalore 575 025
India
;
data_I
_audit_creation_method     SHELXL-97
_chemical_name_systematic
;
Dimethyl 4-[3-(4-methoxyphenyl)-1-phenyl-1<i>H</i>-pyrazol-4-yl]-
2,6-dimethyl-1,4-dihydropyridine-3,5-dicarboxylate dihydrate
;
_chemical_name_common     ?
_chemical_formula_moiety     'C27 H27 N3 O5, 2(H2 O)'
_chemical_formula_sum     'C27 H31 N3 O7'
_chemical_formula_iupac     'C27 H27 N3 O5, 2H2 O'
_chemical_formula_weight     509.55
_chemical_melting_point     ?
_symmetry_cell_setting     monoclinic
_symmetry_space_group_name_H-M     'P 21/c'
_symmetry_space_group_name_Hall     '-P 2ybc'
loop_
    _symmetry_equiv_pos_as_xyz
    'x, y, z'
    '-x, y+1/2, -z+1/2'
    '-x, -y, -z'
    'x, -y-1/2, z-1/2'
_cell_length_a     14.1279(9)
_cell_length_b     11.6313(7)
_cell_length_c     15.3780(9)
_cell_angle_alpha     90.00
_cell_angle_beta     93.3580(10)
_cell_angle_gamma     90.00
_cell_volume     2522.7(3)
_cell_formula_units_Z     4
_cell_measurement_reflns_used     7658
_cell_measurement_theta_min     2.27
_cell_measurement_theta_max     29.97
_cell_measurement_temperature     100.0(10)
_exptl_crystal_description     'block'
_exptl_crystal_colour     'yellow'
_exptl_crystal_size_max     0.34
_exptl_crystal_size_mid     0.17
_exptl_crystal_size_min     0.14
_exptl_crystal_density_diffrn     1.342
_exptl_crystal_density_meas     ?
_exptl_crystal_density_method     'not measured'
_exptl_crystal_F_000     1080
_exptl_absorpt_coefficient_mu     0.098
_exptl_absorpt_correction_type     multi-scan
_exptl_absorpt_process_details     '(<i>SADABS</i>; Bruker, 2009)'
_exptl_absorpt_correction_T_min     0.9679
_exptl_absorpt_correction_T_max     0.9865
_exptl_special_details
;
The crystal was placed in the cold stream of an Oxford Cryosystems Cobra
open-flow nitrogen cryostat (Cosier & Glazer, 1986) operating at 100 (1) K.
;
_diffrn_ambient_temperature     100.0(10)
_diffrn_radiation_type     MoK\a
_diffrn_radiation_wavelength     0.71073
_diffrn_radiation_source     'fine-focus sealed tube'
_diffrn_radiation_monochromator     graphite
_diffrn_measurement_device_type     'Bruker APEX DUO CCD area-detector'
_diffrn_measurement_method     '\f and \w scans'
_diffrn_detector_area_resol_mean     ?
_diffrn_reflns_number     28375
_diffrn_reflns_av_R_equivalents     0.0360
_diffrn_reflns_av_sigmaI/netI     0.0360
_diffrn_reflns_theta_min     1.44
_diffrn_reflns_theta_max     30.06
_diffrn_reflns_theta_full     30.06
_diffrn_measured_fraction_theta_max     0.992
_diffrn_measured_fraction_theta_full     0.992
_diffrn_reflns_limit_h_min     -19
_diffrn_reflns_limit_h_max     19
_diffrn_reflns_limit_k_min     -16
_diffrn_reflns_limit_k_max     13
_diffrn_reflns_limit_l_min     -21
_diffrn_reflns_limit_l_max     21
_diffrn_standards_number     0
_diffrn_standards_interval_count     .
_diffrn_standards_interval_time     .
_diffrn_standards_decay_%     ?
_refine_special_details
;
Refinement of <i>F</i>^2^ against ALL reflections. The weighted <i>R</i>-factor
<i>wR</i> and goodness of fit <i>S</i> are based on <i>F</i>^2^, conventional
<i>R</i>-factors <i>R</i> are based on <i>F</i>, with <i>F</i> set to zero for
negative <i>F</i>^2^. The threshold expression of <i>F</i>^2^ >
\s(<i>F</i>^2^) is used only for calculating <i>R</i>-factors(gt) <i>etc</i>.
and is not relevant to the choice of reflections for refinement.
<i>R</i>-factors based on <i>F</i>^2^ are statistically about twice as large
as those based on <i>F</i>, and <i>R</i>- factors based on ALL data will be
even larger.
;
_reflns_number_total     7347
_reflns_number_gt     5683
_reflns_threshold_expression     I>2\s(I)
_refine_ls_structure_factor_coef     Fsqd
_refine_ls_matrix_type     full
_refine_ls_R_factor_all     0.0601
_refine_ls_R_factor_gt     0.0418
_refine_ls_wR_factor_gt     0.1159
_refine_ls_wR_factor_ref     0.1309
_refine_ls_goodness_of_fit_ref     1.038
_refine_ls_restrained_S_all     1.038
_refine_ls_number_reflns     7347
_refine_ls_number_parameters     359
_refine_ls_number_restraints     0
_refine_ls_hydrogen_treatment     mixed
_refine_ls_weighting_scheme     calc
_refine_ls_weighting_details
         'calc w=1/[\s^2^(Fo^2^)+(0.0713P)^2^+0.6924P] where P=(Fo^2^+2Fc^2^)/3'
_atom_sites_solution_hydrogens     geom
_atom_sites_solution_primary     direct
_atom_sites_solution_secondary     difmap
_refine_ls_shift/su_max     0.000
_refine_ls_shift/su_mean     0.000
_refine_diff_density_max     0.427
_refine_diff_density_min     -0.244
_refine_ls_extinction_method     none
_refine_ls_extinction_coef     ?
loop_
    _atom_type_symbol
    _atom_type_description
    _atom_type_scat_dispersion_real
    _atom_type_scat_dispersion_imag
    _atom_type_scat_source
    'C' 'C' 0.0033 0.0016
                         'International Tables Vol C Tables 4.2.6.8 and 6.1.1.4'
    'H' 'H' 0.0000 0.0000
                         'International Tables Vol C Tables 4.2.6.8 and 6.1.1.4'
    'N' 'N' 0.0061 0.0033
                         'International Tables Vol C Tables 4.2.6.8 and 6.1.1.4'
    'O' 'O' 0.0106 0.0060
                         'International Tables Vol C Tables 4.2.6.8 and 6.1.1.4'
_computing_data_collection     'APEX2 (Bruker, 2009)'
_computing_cell_refinement     'SAINT (Bruker, 2009)'
_computing_data_reduction     'SAINT (Bruker, 2009)'
_computing_structure_solution     'SHELXTL (Sheldrick, 2008)'
_computing_structure_refinement     'SHELXTL (Sheldrick, 2008)'
_computing_molecular_graphics     'SHELXTL (Sheldrick, 2008)'
_computing_publication_material
;
SHELXTL (Sheldrick, 2008) and PLATON (Spek, 2009)
;
loop_
    _atom_site_type_symbol
    _atom_site_label
    _atom_site_fract_x
    _atom_site_fract_y
    _atom_site_fract_z
    _atom_site_U_iso_or_equiv
    _atom_site_adp_type
    _atom_site_calc_flag
    _atom_site_refinement_flags
    _atom_site_occupancy
    _atom_site_symmetry_multiplicity
    _atom_site_disorder_assembly
    _atom_site_disorder_group
    O O1 -0.00103(7) 0.62548(9) 0.37770(6) 0.0226(2) Uani d . 1 1 . .
    O O1W 0.41969(8) 0.86761(10) -0.00494(6) 0.0234(2) Uani d . 1 1 . .
    O O2 0.03130(6) 0.66323(8) 0.23892(6) 0.01912(19) Uani d . 1 1 . .
    O O2W 0.38758(7) 0.38977(8) 0.53450(6) 0.0195(2) Uani d . 1 1 . .
    O O3 0.28443(7) 0.24426(8) 0.14770(6) 0.0219(2) Uani d . 1 1 . .
    O O4 0.18314(7) 0.37519(8) 0.08778(6) 0.0200(2) Uani d . 1 1 . .
    O O5 0.08804(7) 0.56032(9) -0.20791(6) 0.0225(2) Uani d . 1 1 . .
    N N1 0.25743(8) 0.42928(9) 0.38442(6) 0.0156(2) Uani d . 1 1 . .
    N N2 0.34896(7) 0.74941(9) 0.22034(6) 0.01294(19) Uani d . 1 1 . .
    N N3 0.32317(7) 0.74721(9) 0.13320(6) 0.0136(2) Uani d . 1 1 . .
    C C1 0.13336(8) 0.53784(10) 0.31548(7) 0.0133(2) Uani d . 1 1 . .
    C C2 0.17983(8) 0.50147(11) 0.39019(7) 0.0144(2) Uani d . 1 1 . .
    C C3 0.27622(8) 0.36991(10) 0.30988(7) 0.0141(2) Uani d . 1 1 . .
    C C4 0.23111(8) 0.40222(10) 0.23297(7) 0.0129(2) Uani d . 1 1 . .
    C C5 0.17563(8) 0.51489(10) 0.22856(7) 0.0120(2) Uani d . 1 1 . .
    H H5A 0.1231 0.5084 0.1824 0.014 Uiso calc R 1 1 . .
    C C6 0.23963(8) 0.61354(10) 0.20620(7) 0.0123(2) Uani d . 1 1 . .
    C C7 0.25677(8) 0.66432(10) 0.12467(7) 0.0125(2) Uani d . 1 1 . .
    C C8 0.29982(8) 0.67097(10) 0.26530(7) 0.0132(2) Uani d . 1 1 . .
    H H8A 0.3058 0.6580 0.3264 0.016 Uiso calc R 1 1 . .
    C C9 0.21375(9) 0.63618(10) 0.03755(7) 0.0141(2) Uani d . 1 1 . .
    C C10 0.11507(9) 0.62914(11) 0.02224(8) 0.0162(2) Uani d . 1 1 . .
    H H10A 0.0751 0.6420 0.0688 0.019 Uiso calc R 1 1 . .
    C C11 0.07515(9) 0.60366(12) -0.05989(8) 0.0182(2) Uani d . 1 1 . .
    H H11A 0.0082 0.5994 -0.0694 0.022 Uiso calc R 1 1 . .
    C C12 0.13333(9) 0.58421(11) -0.12869(7) 0.0172(2) Uani d . 1 1 . .
    C C13 0.23124(9) 0.58855(12) -0.11424(8) 0.0186(3) Uani d . 1 1 . .
    H H13A 0.2712 0.5736 -0.1606 0.022 Uiso calc R 1 1 . .
    C C14 0.27062(9) 0.61488(11) -0.03141(8) 0.0167(2) Uani d . 1 1 . .
    H H14A 0.3376 0.6183 -0.0219 0.020 Uiso calc R 1 1 . .
    C C15 0.41077(8) 0.83539(10) 0.25672(7) 0.0134(2) Uani d . 1 1 . .
    C C16 0.42022(9) 0.93974(11) 0.21407(8) 0.0175(2) Uani d . 1 1 . .
    H H16A 0.3877 0.9529 0.1591 0.021 Uiso calc R 1 1 . .
    C C17 0.47758(10) 1.02438(12) 0.25260(9) 0.0223(3) Uani d . 1 1 . .
    H H17A 0.4849 1.0955 0.2234 0.027 Uiso calc R 1 1 . .
    C C18 0.52447(10) 1.00658(12) 0.33343(9) 0.0226(3) Uani d . 1 1 . .
    H H18A 0.5631 1.0654 0.3596 0.027 Uiso calc R 1 1 . .
    C C19 0.51448(9) 0.90238(12) 0.37554(8) 0.0190(3) Uani d . 1 1 . .
    H H19A 0.5464 0.8899 0.4308 0.023 Uiso calc R 1 1 . .
    C C20 0.45806(9) 0.81588(11) 0.33746(7) 0.0155(2) Uani d . 1 1 . .
    H H20A 0.4518 0.7442 0.3662 0.019 Uiso calc R 1 1 . .
    C C21 0.23800(9) 0.33188(11) 0.15483(7) 0.0150(2) Uani d . 1 1 . .
    C C22 0.17954(12) 0.30966(13) 0.00848(9) 0.0288(3) Uani d . 1 1 . .
    H H22A 0.1412 0.3508 -0.0367 0.043 Uiso calc R 1 1 . .
    H H22B 0.1510 0.2344 0.0186 0.043 Uiso calc R 1 1 . .
    H H22C 0.2439 0.2991 -0.0106 0.043 Uiso calc R 1 1 . .
    C C23 0.04876(9) 0.61105(11) 0.31701(8) 0.0158(2) Uani d . 1 1 . .
    C C24 -0.05368(10) 0.73192(13) 0.23212(9) 0.0244(3) Uani d . 1 1 . .
    H H24A -0.0586 0.7705 0.1754 0.037 Uiso calc R 1 1 . .
    H H24B -0.0512 0.7897 0.2786 0.037 Uiso calc R 1 1 . .
    H H24C -0.1091 0.6823 0.2378 0.037 Uiso calc R 1 1 . .
    C C25 0.34522(9) 0.27246(12) 0.32367(8) 0.0195(3) Uani d . 1 1 . .
    H H25A 0.3937 0.2775 0.2807 0.029 Uiso calc R 1 1 . .
    H H25B 0.3114 0.1992 0.3167 0.029 Uiso calc R 1 1 . .
    H H25C 0.3756 0.2772 0.3825 0.029 Uiso calc R 1 1 . .
    C C26 0.15698(10) 0.53149(12) 0.48159(8) 0.0204(3) Uani d . 1 1 . .
    H H26A 0.1351 0.6114 0.4835 0.031 Uiso calc R 1 1 . .
    H H26B 0.2139 0.5224 0.5205 0.031 Uiso calc R 1 1 . .
    H H26C 0.1070 0.4803 0.5004 0.031 Uiso calc R 1 1 . .
    C C27 0.14331(11) 0.56823(14) -0.28286(8) 0.0267(3) Uani d . 1 1 . .
    H H27A 0.1017 0.5606 -0.3358 0.040 Uiso calc R 1 1 . .
    H H27B 0.1907 0.5066 -0.2810 0.040 Uiso calc R 1 1 . .
    H H27C 0.1754 0.6429 -0.2830 0.040 Uiso calc R 1 1 . .
    H H1N1 0.2957(13) 0.4137(15) 0.4321(12) 0.027(4) Uiso d . 1 1 . .
    H H2W1 0.3944(16) 0.828(2) 0.0380(14) 0.047(6) Uiso d . 1 1 . .
    H H2W2 0.4530(18) 0.3690(19) 0.5247(14) 0.052(6) Uiso d . 1 1 . .
    H H1W1 0.4089(18) 0.939(2) 0.0070(16) 0.063(7) Uiso d . 1 1 . .
    H H1W2 0.3581(17) 0.345(2) 0.5726(15) 0.053(6) Uiso d . 1 1 . .
loop_
    _atom_site_aniso_label
    _atom_site_aniso_U_11
    _atom_site_aniso_U_22
    _atom_site_aniso_U_33
    _atom_site_aniso_U_12
    _atom_site_aniso_U_13
    _atom_site_aniso_U_23
    O1 0.0199(5) 0.0257(5) 0.0230(4) 0.0020(4) 0.0086(4) -0.0036(4)
    O1W 0.0300(5) 0.0186(5) 0.0229(5) -0.0027(4) 0.0110(4) -0.0019(4)
    O2 0.0167(4) 0.0197(5) 0.0212(4) 0.0060(4) 0.0028(3) 0.0014(3)
    O2W 0.0218(5) 0.0177(5) 0.0190(4) -0.0011(4) 0.0007(3) 0.0042(3)
    O3 0.0258(5) 0.0186(5) 0.0216(4) 0.0060(4) 0.0035(4) -0.0049(3)
    O4 0.0297(5) 0.0170(5) 0.0133(4) 0.0042(4) 0.0004(3) -0.0036(3)
    O5 0.0245(5) 0.0303(5) 0.0126(4) -0.0096(4) -0.0004(3) -0.0005(3)
    N1 0.0166(5) 0.0170(5) 0.0132(4) 0.0014(4) 0.0010(4) 0.0005(4)
    N2 0.0147(5) 0.0121(5) 0.0119(4) -0.0009(4) 0.0005(3) 0.0001(3)
    N3 0.0153(5) 0.0141(5) 0.0115(4) -0.0002(4) 0.0010(3) 0.0005(3)
    C1 0.0135(5) 0.0126(5) 0.0142(5) -0.0020(4) 0.0048(4) -0.0015(4)
    C2 0.0155(5) 0.0134(6) 0.0146(5) -0.0026(4) 0.0044(4) -0.0006(4)
    C3 0.0140(5) 0.0124(6) 0.0162(5) -0.0012(4) 0.0033(4) 0.0000(4)
    C4 0.0130(5) 0.0114(5) 0.0147(5) -0.0010(4) 0.0035(4) -0.0011(4)
    C5 0.0123(5) 0.0117(5) 0.0123(5) -0.0005(4) 0.0022(4) -0.0001(4)
    C6 0.0131(5) 0.0114(5) 0.0126(5) 0.0008(4) 0.0023(4) 0.0000(4)
    C7 0.0128(5) 0.0113(5) 0.0134(5) 0.0008(4) 0.0022(4) 0.0001(4)
    C8 0.0150(5) 0.0119(5) 0.0130(5) -0.0005(4) 0.0025(4) 0.0004(4)
    C9 0.0165(5) 0.0129(6) 0.0130(5) -0.0013(4) 0.0009(4) 0.0016(4)
    C10 0.0154(6) 0.0186(6) 0.0148(5) 0.0006(5) 0.0027(4) 0.0015(4)
    C11 0.0164(6) 0.0206(6) 0.0175(5) -0.0022(5) 0.0000(4) 0.0016(4)
    C12 0.0208(6) 0.0173(6) 0.0133(5) -0.0050(5) 0.0002(4) 0.0010(4)
    C13 0.0196(6) 0.0229(7) 0.0138(5) -0.0044(5) 0.0044(4) -0.0016(4)
    C14 0.0150(5) 0.0196(6) 0.0155(5) -0.0034(5) 0.0026(4) 0.0003(4)
    C15 0.0126(5) 0.0124(6) 0.0153(5) -0.0008(4) 0.0030(4) -0.0016(4)
    C16 0.0205(6) 0.0156(6) 0.0166(5) -0.0027(5) 0.0027(4) 0.0014(4)
    C17 0.0265(7) 0.0173(6) 0.0235(6) -0.0076(5) 0.0037(5) 0.0009(5)
    C18 0.0218(6) 0.0218(7) 0.0243(6) -0.0091(5) 0.0023(5) -0.0043(5)
    C19 0.0155(6) 0.0227(7) 0.0187(5) -0.0025(5) 0.0005(4) -0.0021(5)
    C20 0.0147(5) 0.0151(6) 0.0168(5) -0.0001(4) 0.0020(4) -0.0001(4)
    C21 0.0152(5) 0.0141(6) 0.0161(5) -0.0024(4) 0.0042(4) -0.0006(4)
    C22 0.0461(9) 0.0240(7) 0.0158(6) 0.0082(6) -0.0015(5) -0.0069(5)
    C23 0.0149(5) 0.0143(6) 0.0183(5) -0.0019(4) 0.0033(4) -0.0018(4)
    C24 0.0187(6) 0.0235(7) 0.0307(7) 0.0075(5) -0.0007(5) -0.0011(5)
    C25 0.0203(6) 0.0180(6) 0.0203(6) 0.0050(5) 0.0023(4) 0.0015(4)
    C26 0.0243(6) 0.0227(7) 0.0146(5) 0.0020(5) 0.0048(4) -0.0013(4)
    C27 0.0315(7) 0.0350(8) 0.0139(5) -0.0139(6) 0.0034(5) -0.0020(5)
_geom_special_details
;
All e.s.d.'s (except the e.s.d. in the dihedral angle between two l.s. planes)
are estimated using the full covariance matrix. The cell e.s.d.'s are taken
into account individually in the estimation of e.s.d.'s in distances, angles
and torsion angles; correlations between e.s.d.'s in cell parameters are only
used when they are defined by crystal symmetry. An approximate (isotropic)
treatment of cell e.s.d.'s is used for estimating e.s.d.'s involving l.s.
planes.
;
loop_
    _geom_bond_atom_site_label_1
    _geom_bond_atom_site_label_2
    _geom_bond_site_symmetry_2
    _geom_bond_distance
    _geom_bond_publ_flag
    O1 C23 . 1.2129(15) ?
    O1W H2W1 . 0.89(2) ?
    O1W H1W1 . 0.87(3) ?
    O2 C23 . 1.3553(15) ?
    O2 C24 . 1.4408(15) ?
    O2W H2W2 . 0.98(2) ?
    O2W H1W2 . 0.90(3) ?
    O3 C21 . 1.2204(16) ?
    O4 C21 . 1.3507(14) ?
    O4 C22 . 1.4364(15) ?
    O5 C12 . 1.3709(14) ?
    O5 C27 . 1.4324(16) ?
    N1 C3 . 1.3773(15) ?
    N1 C2 . 1.3879(16) ?
    N1 H1N1 . 0.904(18) ?
    N2 C8 . 1.3596(15) ?
    N2 N3 . 1.3683(13) ?
    N2 C15 . 1.4207(15) ?
    N3 C7 . 1.3463(15) ?
    C1 C2 . 1.3570(15) ?
    C1 C23 . 1.4688(17) ?
    C1 C5 . 1.5192(15) ?
    C2 C26 . 1.5015(16) ?
    C3 C4 . 1.3630(15) ?
    C3 C25 . 1.5018(17) ?
    C4 C21 . 1.4616(16) ?
    C4 C5 . 1.5266(16) ?
    C5 C6 . 1.5129(16) ?
    C5 H5A . 1.0000 ?
    C6 C8 . 1.3801(15) ?
    C6 C7 . 1.4194(15) ?
    C7 C9 . 1.4751(15) ?
    C8 H8A . 0.9500 ?
    C9 C14 . 1.3897(17) ?
    C9 C10 . 1.4026(17) ?
    C10 C11 . 1.3848(16) ?
    C10 H10A . 0.9500 ?
    C11 C12 . 1.3957(18) ?
    C11 H11A . 0.9500 ?
    C12 C13 . 1.3890(18) ?
    C13 C14 . 1.3939(16) ?
    C13 H13A . 0.9500 ?
    C14 H14A . 0.9500 ?
    C15 C16 . 1.3897(17) ?
    C15 C20 . 1.3936(15) ?
    C16 C17 . 1.3859(18) ?
    C16 H16A . 0.9500 ?
    C17 C18 . 1.3894(18) ?
    C17 H17A . 0.9500 ?
    C18 C19 . 1.3853(19) ?
    C18 H18A . 0.9500 ?
    C19 C20 . 1.3915(17) ?
    C19 H19A . 0.9500 ?
    C20 H20A . 0.9500 ?
    C22 H22A . 0.9800 ?
    C22 H22B . 0.9800 ?
    C22 H22C . 0.9800 ?
    C24 H24A . 0.9800 ?
    C24 H24B . 0.9800 ?
    C24 H24C . 0.9800 ?
    C25 H25A . 0.9800 ?
    C25 H25B . 0.9800 ?
    C25 H25C . 0.9800 ?
    C26 H26A . 0.9800 ?
    C26 H26B . 0.9800 ?
    C26 H26C . 0.9800 ?
    C27 H27A . 0.9800 ?
    C27 H27B . 0.9800 ?
    C27 H27C . 0.9800 ?
loop_
    _geom_angle_atom_site_label_1
    _geom_angle_atom_site_label_2
    _geom_angle_atom_site_label_3
    _geom_angle_site_symmetry_1
    _geom_angle_site_symmetry_3
    _geom_angle
    _geom_angle_publ_flag
    H2W1 O1W H1W1 . . 105(2) ?
    C23 O2 C24 . . 114.85(10) ?
    H2W2 O2W H1W2 . . 116(2) ?
    C21 O4 C22 . . 116.13(10) ?
    C12 O5 C27 . . 117.00(10) ?
    C3 N1 C2 . . 123.24(10) ?
    C3 N1 H1N1 . . 116.1(11) ?
    C2 N1 H1N1 . . 120.4(11) ?
    C8 N2 N3 . . 111.77(9) ?
    C8 N2 C15 . . 126.34(10) ?
    N3 N2 C15 . . 121.40(10) ?
    C7 N3 N2 . . 104.64(9) ?
    C2 C1 C23 . . 121.39(11) ?
    C2 C1 C5 . . 119.64(10) ?
    C23 C1 C5 . . 118.56(10) ?
    C1 C2 N1 . . 118.63(10) ?
    C1 C2 C26 . . 126.88(11) ?
    N1 C2 C26 . . 114.48(10) ?
    C4 C3 N1 . . 118.73(11) ?
    C4 C3 C25 . . 126.67(11) ?
    N1 C3 C25 . . 114.59(10) ?
    C3 C4 C21 . . 120.58(11) ?
    C3 C4 C5 . . 119.21(10) ?
    C21 C4 C5 . . 120.18(10) ?
    C6 C5 C1 . . 109.73(9) ?
    C6 C5 C4 . . 110.43(9) ?
    C1 C5 C4 . . 109.81(9) ?
    C6 C5 H5A . . 108.9 ?
    C1 C5 H5A . . 108.9 ?
    C4 C5 H5A . . 108.9 ?
    C8 C6 C7 . . 104.47(10) ?
    C8 C6 C5 . . 124.81(10) ?
    C7 C6 C5 . . 130.65(10) ?
    N3 C7 C6 . . 111.46(10) ?
    N3 C7 C9 . . 119.67(10) ?
    C6 C7 C9 . . 128.86(11) ?
    N2 C8 C6 . . 107.65(10) ?
    N2 C8 H8A . . 126.2 ?
    C6 C8 H8A . . 126.2 ?
    C14 C9 C10 . . 118.35(10) ?
    C14 C9 C7 . . 120.45(11) ?
    C10 C9 C7 . . 121.20(11) ?
    C11 C10 C9 . . 120.89(11) ?
    C11 C10 H10A . . 119.6 ?
    C9 C10 H10A . . 119.6 ?
    C10 C11 C12 . . 119.97(11) ?
    C10 C11 H11A . . 120.0 ?
    C12 C11 H11A . . 120.0 ?
    O5 C12 C13 . . 123.92(11) ?
    O5 C12 C11 . . 116.20(11) ?
    C13 C12 C11 . . 119.87(11) ?
    C12 C13 C14 . . 119.64(11) ?
    C12 C13 H13A . . 120.2 ?
    C14 C13 H13A . . 120.2 ?
    C9 C14 C13 . . 121.26(11) ?
    C9 C14 H14A . . 119.4 ?
    C13 C14 H14A . . 119.4 ?
    C16 C15 C20 . . 120.56(11) ?
    C16 C15 N2 . . 120.19(10) ?
    C20 C15 N2 . . 119.19(11) ?
    C17 C16 C15 . . 119.25(11) ?
    C17 C16 H16A . . 120.4 ?
    C15 C16 H16A . . 120.4 ?
    C16 C17 C18 . . 120.85(12) ?
    C16 C17 H17A . . 119.6 ?
    C18 C17 H17A . . 119.6 ?
    C19 C18 C17 . . 119.50(12) ?
    C19 C18 H18A . . 120.3 ?
    C17 C18 H18A . . 120.3 ?
    C18 C19 C20 . . 120.49(11) ?
    C18 C19 H19A . . 119.8 ?
    C20 C19 H19A . . 119.8 ?
    C19 C20 C15 . . 119.35(12) ?
    C19 C20 H20A . . 120.3 ?
    C15 C20 H20A . . 120.3 ?
    O3 C21 O4 . . 122.02(11) ?
    O3 C21 C4 . . 127.11(11) ?
    O4 C21 C4 . . 110.86(10) ?
    O4 C22 H22A . . 109.5 ?
    O4 C22 H22B . . 109.5 ?
    H22A C22 H22B . . 109.5 ?
    O4 C22 H22C . . 109.5 ?
    H22A C22 H22C . . 109.5 ?
    H22B C22 H22C . . 109.5 ?
    O1 C23 O2 . . 122.43(11) ?
    O1 C23 C1 . . 127.00(11) ?
    O2 C23 C1 . . 110.58(10) ?
    O2 C24 H24A . . 109.5 ?
    O2 C24 H24B . . 109.5 ?
    H24A C24 H24B . . 109.5 ?
    O2 C24 H24C . . 109.5 ?
    H24A C24 H24C . . 109.5 ?
    H24B C24 H24C . . 109.5 ?
    C3 C25 H25A . . 109.5 ?
    C3 C25 H25B . . 109.5 ?
    H25A C25 H25B . . 109.5 ?
    C3 C25 H25C . . 109.5 ?
    H25A C25 H25C . . 109.5 ?
    H25B C25 H25C . . 109.5 ?
    C2 C26 H26A . . 109.5 ?
    C2 C26 H26B . . 109.5 ?
    H26A C26 H26B . . 109.5 ?
    C2 C26 H26C . . 109.5 ?
    H26A C26 H26C . . 109.5 ?
    H26B C26 H26C . . 109.5 ?
    O5 C27 H27A . . 109.5 ?
    O5 C27 H27B . . 109.5 ?
    H27A C27 H27B . . 109.5 ?
    O5 C27 H27C . . 109.5 ?
    H27A C27 H27C . . 109.5 ?
    H27B C27 H27C . . 109.5 ?
loop_
    _geom_torsion_atom_site_label_1
    _geom_torsion_atom_site_label_2
    _geom_torsion_atom_site_label_3
    _geom_torsion_atom_site_label_4
    _geom_torsion_site_symmetry_1
    _geom_torsion_site_symmetry_2
    _geom_torsion_site_symmetry_3
    _geom_torsion_site_symmetry_4
    _geom_torsion
    _geom_torsion_publ_flag
    C8 N2 N3 C7 . . . . -0.45(13) ?
    C15 N2 N3 C7 . . . . -172.90(10) ?
    C23 C1 C2 N1 . . . . 177.85(11) ?
    C5 C1 C2 N1 . . . . -9.57(17) ?
    C23 C1 C2 C26 . . . . -2.5(2) ?
    C5 C1 C2 C26 . . . . 170.03(12) ?
    C3 N1 C2 C1 . . . . -16.56(18) ?
    C3 N1 C2 C26 . . . . 163.79(11) ?
    C2 N1 C3 C4 . . . . 15.78(18) ?
    C2 N1 C3 C25 . . . . -163.19(11) ?
    N1 C3 C4 C21 . . . . -171.01(11) ?
    C25 C3 C4 C21 . . . . 7.82(19) ?
    N1 C3 C4 C5 . . . . 10.87(17) ?
    C25 C3 C4 C5 . . . . -170.29(11) ?
    C2 C1 C5 C6 . . . . -89.71(13) ?
    C23 C1 C5 C6 . . . . 83.08(12) ?
    C2 C1 C5 C4 . . . . 31.85(15) ?
    C23 C1 C5 C4 . . . . -155.36(10) ?
    C3 C4 C5 C6 . . . . 88.64(13) ?
    C21 C4 C5 C6 . . . . -89.49(12) ?
    C3 C4 C5 C1 . . . . -32.51(14) ?
    C21 C4 C5 C1 . . . . 149.37(11) ?
    C1 C5 C6 C8 . . . . 39.26(15) ?
    C4 C5 C6 C8 . . . . -81.93(14) ?
    C1 C5 C6 C7 . . . . -144.34(12) ?
    C4 C5 C6 C7 . . . . 94.47(14) ?
    N2 N3 C7 C6 . . . . 0.19(13) ?
    N2 N3 C7 C9 . . . . -178.72(10) ?
    C8 C6 C7 N3 . . . . 0.11(14) ?
    C5 C6 C7 N3 . . . . -176.84(11) ?
    C8 C6 C7 C9 . . . . 178.90(12) ?
    C5 C6 C7 C9 . . . . 1.9(2) ?
    N3 N2 C8 C6 . . . . 0.53(14) ?
    C15 N2 C8 C6 . . . . 172.54(11) ?
    C7 C6 C8 N2 . . . . -0.38(13) ?
    C5 C6 C8 N2 . . . . 176.81(11) ?
    N3 C7 C9 C14 . . . . 50.18(17) ?
    C6 C7 C9 C14 . . . . -128.52(14) ?
    N3 C7 C9 C10 . . . . -130.42(13) ?
    C6 C7 C9 C10 . . . . 50.89(18) ?
    C14 C9 C10 C11 . . . . -1.15(19) ?
    C7 C9 C10 C11 . . . . 179.43(12) ?
    C9 C10 C11 C12 . . . . 0.2(2) ?
    C27 O5 C12 C13 . . . . -15.73(19) ?
    C27 O5 C12 C11 . . . . 164.95(12) ?
    C10 C11 C12 O5 . . . . -179.56(12) ?
    C10 C11 C12 C13 . . . . 1.1(2) ?
    O5 C12 C13 C14 . . . . 179.27(12) ?
    C11 C12 C13 C14 . . . . -1.4(2) ?
    C10 C9 C14 C13 . . . . 0.80(19) ?
    C7 C9 C14 C13 . . . . -179.78(12) ?
    C12 C13 C14 C9 . . . . 0.5(2) ?
    C8 N2 C15 C16 . . . . -148.56(12) ?
    N3 N2 C15 C16 . . . . 22.74(17) ?
    C8 N2 C15 C20 . . . . 28.37(18) ?
    N3 N2 C15 C20 . . . . -160.34(11) ?
    C20 C15 C16 C17 . . . . 0.22(19) ?
    N2 C15 C16 C17 . . . . 177.11(12) ?
    C15 C16 C17 C18 . . . . -0.8(2) ?
    C16 C17 C18 C19 . . . . 0.7(2) ?
    C17 C18 C19 C20 . . . . 0.0(2) ?
    C18 C19 C20 C15 . . . . -0.63(19) ?
    C16 C15 C20 C19 . . . . 0.50(18) ?
    N2 C15 C20 C19 . . . . -176.42(11) ?
    C22 O4 C21 O3 . . . . 2.43(18) ?
    C22 O4 C21 C4 . . . . -176.47(12) ?
    C3 C4 C21 O3 . . . . -3.0(2) ?
    C5 C4 C21 O3 . . . . 175.14(12) ?
    C3 C4 C21 O4 . . . . 175.88(11) ?
    C5 C4 C21 O4 . . . . -6.03(15) ?
    C24 O2 C23 O1 . . . . -3.27(17) ?
    C24 O2 C23 C1 . . . . 176.54(10) ?
    C2 C1 C23 O1 . . . . -18.1(2) ?
    C5 C1 C23 O1 . . . . 169.29(12) ?
    C2 C1 C23 O2 . . . . 162.14(11) ?
    C5 C1 C23 O2 . . . . -10.52(15) ?
loop_
    _geom_hbond_atom_site_label_D
    _geom_hbond_atom_site_label_H
    _geom_hbond_atom_site_label_A
    _geom_hbond_site_symmetry_A
    _geom_hbond_distance_DH
    _geom_hbond_distance_HA
    _geom_hbond_distance_DA
    _geom_hbond_angle_DHA
    _geom_hbond_publ_flag
    N1 H1N1 O2W . 0.904(18) 2.001(18) 2.9020(14) 175.2(15) yes
    O1W H2W1 N3 . 0.90(2) 2.05(2) 2.9449(14) 174(2) yes
    O2W H2W2 O1W 2_645 0.98(3) 1.84(3) 2.7986(15) 166(2) yes
    O2W H1W2 O3 4_566 0.90(3) 1.91(3) 2.8074(14) 174(2) yes
    O1W H1W1 O2W 4_575 0.87(3) 2.06(3) 2.9274(15) 178(2) yes
    C20 H20A O1W 4_576 0.95 2.44 3.2980(16) 150.9 yes
    C13 H13A Cg2 4_564 0.9500 2.90 3.6957(14) 142 yes
    C18 H18A Cg1 2_655 0.9500 2.63 3.3682(15) 135 yes
    C25 H25A Cg2 2_645 0.9800 2.87 3.7231(14) 146 yes
    C27 H27C Cg1 4_564 0.9800 2.62 3.5720(17) 164 yes
_iucr_refine_instructions_details
;
TITL mo_cr78_0m in P2(1)/c  (100K)
CELL 0.71073  14.1279  11.6313  15.3780  90.000  93.358  90.000
ZERR    4.00   0.0009   0.0007   0.0009   0.000   0.001   0.000
LATT  1
SYMM -X, 0.5+Y, 0.5-Z
SFAC C H N O
UNIT 108 124 12 28
TEMP -173.000
SIZE 0.139 0.17 0.336
EQIV $1 x,1/2-y,1/2+z
HTAB O2W O3_$1
EQIV $2 x,3/2-y,-1/2+z
HTAB O1W O2W_$2
EQIV $3 x,3/2-y,1/2+z
HTAB C20 O1W_$3
L.S. 10
BOND $H
FMAP 2 2 60
PLAN 20
ACTA
CONF
WGHT      0.0713      0.6924
FVAR       0.47479
O1    4   -0.001032    0.625483    0.377702    11.00000    0.01994    0.02574 =
         0.02297   -0.00361    0.00859    0.00196
O1W   4    0.419687    0.867609   -0.004936    11.00000    0.02996    0.01860 =
         0.02290   -0.00188    0.01096   -0.00268
O2    4    0.031300    0.663232    0.238918    11.00000    0.01668    0.01971 =
         0.02116    0.00138    0.00279    0.00602
O2W   4    0.387582    0.389765    0.534500    11.00000    0.02185    0.01771 =
         0.01899    0.00423    0.00066   -0.00115
O3    4    0.284426    0.244260    0.147697    11.00000    0.02584    0.01862 =
         0.02156   -0.00487    0.00346    0.00595
O4    4    0.183138    0.375193    0.087775    11.00000    0.02967    0.01700 =
         0.01328   -0.00364    0.00044    0.00423
O5    4    0.088040    0.560325   -0.207911    11.00000    0.02445    0.03029 =
         0.01256   -0.00055   -0.00042   -0.00957
N1    3    0.257428    0.429284    0.384419    11.00000    0.01656    0.01700 =
         0.01321    0.00055    0.00101    0.00136
N2    3    0.348964    0.749406    0.220344    11.00000    0.01473    0.01213 =
         0.01193    0.00011    0.00047   -0.00087
N3    3    0.323174    0.747207    0.133198    11.00000    0.01529    0.01413 =
         0.01150    0.00054    0.00100   -0.00016
C1    1    0.133361    0.537843    0.315479    11.00000    0.01348    0.01260 =
         0.01417   -0.00148    0.00480   -0.00196
C2    1    0.179826    0.501473    0.390190    11.00000    0.01547    0.01341 =
         0.01459   -0.00058    0.00438   -0.00259
C3    1    0.276225    0.369911    0.309880    11.00000    0.01398    0.01239 =
         0.01615    0.00005    0.00327   -0.00118
C4    1    0.231109    0.402216    0.232974    11.00000    0.01299    0.01143 =
         0.01470   -0.00106    0.00346   -0.00099
C5    1    0.175627    0.514895    0.228557    11.00000    0.01231    0.01166 =
         0.01226   -0.00010    0.00218   -0.00049
AFIX  13
H5A   2    0.123073    0.508397    0.182355    11.00000   -1.20000
AFIX   0
C6    1    0.239633    0.613544    0.206201    11.00000    0.01307    0.01143 =
         0.01256    0.00004    0.00234    0.00075
C7    1    0.256767    0.664319    0.124674    11.00000    0.01285    0.01134 =
         0.01340    0.00011    0.00218    0.00077
C8    1    0.299818    0.670970    0.265300    11.00000    0.01495    0.01189 =
         0.01304    0.00041    0.00249   -0.00050
AFIX  43
H8A   2    0.305824    0.658032    0.326370    11.00000   -1.20000
AFIX   0
C9    1    0.213754    0.636177    0.037553    11.00000    0.01647    0.01287 =
         0.01296    0.00157    0.00086   -0.00132
C10   1    0.115075    0.629138    0.022235    11.00000    0.01544    0.01859 =
         0.01483    0.00148    0.00273    0.00057
AFIX  43
H10A  2    0.075088    0.642022    0.068832    11.00000   -1.20000
AFIX   0
C11   1    0.075151    0.603661   -0.059892    11.00000    0.01641    0.02062 =
         0.01751    0.00162   -0.00003   -0.00225
AFIX  43
H11A  2    0.008192    0.599425   -0.069402    11.00000   -1.20000
AFIX   0
C12   1    0.133329    0.584210   -0.128687    11.00000    0.02084    0.01729 =
         0.01328    0.00103    0.00021   -0.00495
C13   1    0.231241    0.588545   -0.114240    11.00000    0.01956    0.02292 =
         0.01375   -0.00164    0.00442   -0.00437
AFIX  43
H13A  2    0.271151    0.573638   -0.160563    11.00000   -1.20000
AFIX   0
C14   1    0.270620    0.614885   -0.031409    11.00000    0.01500    0.01963 =
         0.01552    0.00032    0.00256   -0.00340
AFIX  43
H14A  2    0.337611    0.618348   -0.021916    11.00000   -1.20000
AFIX   0
C15   1    0.410772    0.835389    0.256718    11.00000    0.01261    0.01243 =
         0.01530   -0.00163    0.00299   -0.00079
C16   1    0.420217    0.939735    0.214072    11.00000    0.02052    0.01558 =
         0.01661    0.00144    0.00267   -0.00275
AFIX  43
H16A  2    0.387722    0.952898    0.159135    11.00000   -1.20000
AFIX   0
C17   1    0.477579    1.024382    0.252596    11.00000    0.02650    0.01726 =
         0.02347    0.00088    0.00374   -0.00761
AFIX  43
H17A  2    0.484933    1.095490    0.223356    11.00000   -1.20000
AFIX   0
C18   1    0.524468    1.006582    0.333428    11.00000    0.02179    0.02180 =
         0.02435   -0.00434    0.00226   -0.00912
AFIX  43
H18A  2    0.563084    1.065424    0.359617    11.00000   -1.20000
AFIX   0
C19   1    0.514481    0.902383    0.375545    11.00000    0.01552    0.02272 =
         0.01869   -0.00214    0.00045   -0.00247
AFIX  43
H19A  2    0.546389    0.889893    0.430841    11.00000   -1.20000
AFIX   0
C20   1    0.458059    0.815876    0.337458    11.00000    0.01469    0.01505 =
         0.01678   -0.00010    0.00201   -0.00014
AFIX  43
H20A  2    0.451833    0.744216    0.366210    11.00000   -1.20000
AFIX   0
C21   1    0.237997    0.331881    0.154834    11.00000    0.01525    0.01406 =
         0.01611   -0.00063    0.00421   -0.00236
C22   1    0.179535    0.309663    0.008481    11.00000    0.04609    0.02403 =
         0.01576   -0.00694   -0.00152    0.00817
AFIX 137
H22A  2    0.141212    0.350790   -0.036689    11.00000   -1.50000
H22B  2    0.150993    0.234411    0.018619    11.00000   -1.50000
H22C  2    0.243942    0.299080   -0.010589    11.00000   -1.50000
AFIX   0
C23   1    0.048758    0.611046    0.317009    11.00000    0.01492    0.01429 =
         0.01833   -0.00183    0.00330   -0.00194
C24   1   -0.053678    0.731925    0.232125    11.00000    0.01875    0.02346 =
         0.03070   -0.00105   -0.00067    0.00752
AFIX 137
H24A  2   -0.058563    0.770494    0.175381    11.00000   -1.50000
H24B  2   -0.051213    0.789673    0.278606    11.00000   -1.50000
H24C  2   -0.109058    0.682329    0.237766    11.00000   -1.50000
AFIX   0
C25   1    0.345215    0.272461    0.323665    11.00000    0.02027    0.01801 =
         0.02029    0.00155    0.00235    0.00500
AFIX 137
H25A  2    0.393661    0.277450    0.280744    11.00000   -1.50000
H25B  2    0.311423    0.199150    0.316739    11.00000   -1.50000
H25C  2    0.375581    0.277191    0.382508    11.00000   -1.50000
AFIX   0
C26   1    0.156981    0.531488    0.481587    11.00000    0.02429    0.02271 =
         0.01456   -0.00131    0.00478    0.00196
AFIX 137
H26A  2    0.135113    0.611360    0.483460    11.00000   -1.50000
H26B  2    0.213906    0.522381    0.520541    11.00000   -1.50000
H26C  2    0.107014    0.480311    0.500412    11.00000   -1.50000
AFIX   0
C27   1    0.143306    0.568229   -0.282859    11.00000    0.03149    0.03497 =
         0.01386   -0.00200    0.00337   -0.01393
AFIX 137
H27A  2    0.101657    0.560589   -0.335783    11.00000   -1.50000
H27B  2    0.190672    0.506590   -0.281024    11.00000   -1.50000
H27C  2    0.175399    0.642917   -0.283045    11.00000   -1.50000
AFIX   0
H1N1  2    0.295710    0.413730    0.432135    11.00000    0.02651
H2W1  2    0.394394    0.828215    0.037985    11.00000    0.04715
H2W2  2    0.453040    0.369010    0.524684    11.00000    0.05208
H1W1  2    0.408872    0.938965    0.007013    11.00000    0.06304
H1W2  2    0.358072    0.344970    0.572629    11.00000    0.05281
HKLF 4
REM  mo_cr78_0m in P2(1)/c  (100K)
REM R1 =  0.0418 for   5683 Fo > 4sig(Fo)  and  0.0601 for all   7347 data
REM    359 parameters refined using      0 restraints
END
WGHT      0.0713      0.6924
REM Highest difference peak  0.427,  deepest hole -0.244,  1-sigma level  0.056
Q1    1   0.0994  0.5747  0.3196  11.00000  0.05    0.43
Q2    1   0.2426  0.3763  0.2729  11.00000  0.05    0.41
Q3    1   0.4877  1.0143  0.2996  11.00000  0.05    0.39
Q4    1   0.1804  0.5936 -0.1214  11.00000  0.05    0.38
Q5    1   0.2366  0.6484  0.0809  11.00000  0.05    0.38
Q6    1   0.2632  0.6397  0.2394  11.00000  0.05    0.38
Q7    1   0.2391  0.3701  0.1951  11.00000  0.05    0.37
Q8    1   0.1556  0.5318  0.2788  11.00000  0.05    0.35
Q9    1   0.4190  0.8354  0.3031  11.00000  0.05    0.34
Q10   1   0.1559  0.5232  0.3513  11.00000  0.05    0.34
Q11   1   0.2036  0.5686  0.2185  11.00000  0.05    0.34
Q12   1   0.2407  0.6425  0.1636  11.00000  0.05    0.33
Q13   1   0.1649  0.6376  0.0264  11.00000  0.05    0.32
Q14   1   0.5039  0.9603  0.3562  11.00000  0.05    0.32
Q15   1   0.0982  0.6108 -0.0196  11.00000  0.05    0.31
Q16   1   0.2417  0.5962 -0.0676  11.00000  0.05    0.31
Q17   1   0.2386  0.6220  0.0028  11.00000  0.05    0.30
Q18   1   0.4448  0.9833  0.2395  11.00000  0.05    0.30
Q19   1   0.5214  0.9438  0.3437  11.00000  0.05    0.30
Q20   1   0.1064  0.6120 -0.0982  11.00000  0.05    0.29
;
