# Supplementary material for: Dimethyl 4-[3-(4-meth­oxy­phen­yl)-1-phenyl-1H-pyrazol-4-yl]-2,6-dimethyl-1,4-dihydro­pyridine-3,5-dicarboxyl­ate dihydrate
Source: Acta Crystallogr Sect E Struct Rep Online. 2012 Jun 27;68(Pt 7):o2210–1. doi: 10.1107/S1600536812027936 (PMC3394006; doi:10.1107/S1600536812027936)
Supplement: Supplementary file 2 [file e-68-o2210-Isup2.hkl]

# 
# h,k,l, Fc-squared, Fo-squared, sigma(Fo-squared) and status flag 
# 
data_I
_shelx_title ' mo_cr78_0m in P2(1)/c  (100K)' 
_shelx_refln_list_code          4 
_shelx_F_calc_maximum      206.05 
_exptl_crystal_F_000      1080.00 
_reflns_d_resolution_high  0.7095 
 
loop_ 
 _symmetry_equiv_pos_as_xyz 
 'x, y, z' 
 '-x, y+1/2, -z+1/2' 
 '-x, -y, -z' 
 'x, -y-1/2, z-1/2' 
 
_cell_length_a    14.1279 
_cell_length_b    11.6313 
_cell_length_c    15.3780 
_cell_angle_alpha  90.000 
_cell_angle_beta   93.358 
_cell_angle_gamma  90.000 
 
_shelx_F_squared_multiplier     1.000 
 
loop_ 
 _refln_index_h 
 _refln_index_k 
 _refln_index_l 
 _refln_F_squared_calc 
 _refln_F_squared_meas 
 _refln_F_squared_sigma 
 _refln_observed_status 
   1   0   0     1244.11     1164.61     32.67 o 
   2   0   0    10116.14     9933.94    266.56 o 
   3   0   0     3701.19     3516.01     97.42 o 
   4   0   0     2672.29     2930.38     47.18 o 
   5   0   0      137.71      159.06      5.68 o 
   6   0   0      490.10      288.66     14.19 o 
   7   0   0     1000.13      907.53     18.65 o 
   8   0   0      419.43      487.67     13.21 o 
   9   0   0      644.13      604.10     15.08 o 
  10   0   0      258.63      264.30     10.77 o 
  11   0   0       39.40       33.83      4.61 o 
  12   0   0      719.57      789.76     20.23 o 
  13   0   0       51.19       58.16      6.51 o 
  14   0   0       70.71       97.83      8.37 o 
  15   0   0      118.15      109.16      9.15 o 
  16   0   0       38.44       33.96      6.07 o 
  17   0   0      959.28      940.09     52.40 o 
  18   0   0       22.49        6.85     15.46 o 
  19   0   0       71.68       58.73     21.06 o 
   1   1   0     2800.68     2786.63     76.34 o 
   2   1   0       96.85       86.56      3.72 o 
   3   1   0     8441.23     8487.42    113.41 o 
   4   1   0      318.38      289.76      5.61 o 
   5   1   0      454.75      496.30      8.53 o 
   6   1   0      673.76      702.60     14.92 o 
   7   1   0        0.32        0.58      1.67 o 
   8   1   0      101.45      138.45      7.03 o 
   9   1   0        7.35        6.16      1.84 o 
  10   1   0     3817.14     3754.37     45.65 o 
  11   1   0      126.10      154.69      6.18 o 
  12   1   0        9.20       12.69      3.09 o 
  13   1   0       20.96       41.56      3.91 o 
  14   1   0        0.00        1.45      2.74 o 
  15   1   0       41.63       43.91      4.64 o 
  16   1   0       81.00       78.97      5.92 o 
  17   1   0       33.69       23.41     11.06 o 
  18   1   0       18.59        8.19     13.63 o 
  19   1   0      314.95      302.03     25.09 o 
   0   2   0      529.31      485.03     17.71 o 
   1   2   0     2638.05     2830.83     79.54 o 
   2   2   0     1669.73     1745.05     22.42 o 
   3   2   0    42457.02    43736.95    574.28 o 
   4   2   0      358.37      343.51      6.96 o 
   6   2   0       56.96       34.21      5.65 o 
   7   2   0       91.60      100.82      4.56 o 
   8   2   0     1310.12     1414.08     21.30 o 
   9   2   0      316.98      376.95      9.82 o 
  10   2   0      171.40      173.75      6.16 o 
  11   2   0        8.20       10.28      3.04 o 
  12   2   0      288.64      276.27     10.04 o 
  13   2   0      301.91      299.39      8.99 o 
  14   2   0        4.08       -1.84      2.78 o 
  15   2   0        1.48       -1.07      3.27 o 
  16   2   0       63.54       69.30      7.45 o 
  17   2   0        6.50        5.93      5.74 o 
  18   2   0      117.88      122.69     17.13 o 
  19   2   0        4.52       -6.66     13.76 o 
   1   3   0    10097.55    10426.25    160.63 o 
   2   3   0    19170.15    19450.65    256.02 o 
   3   3   0     6508.79     6564.40     78.77 o 
   4   3   0      750.51      790.66     13.73 o 
   5   3   0      879.87      854.10     20.89 o 
   6   3   0      260.71      258.55      6.14 o 
   7   3   0     1092.51     1133.75     16.24 o 
   8   3   0     1388.04     1361.55     19.19 o 
   9   3   0      261.11      292.69      8.25 o 
  10   3   0      488.93      491.48     11.35 o 
  11   3   0      481.46      473.52     11.80 o 
  12   3   0       34.27       21.60      3.90 o 
  13   3   0      934.47      839.47     17.45 o 
  14   3   0       15.41       14.83      3.55 o 
  15   3   0      291.46      271.73      9.85 o 
  16   3   0       74.48       97.37     10.13 o 
  17   3   0        0.53        1.95     12.48 o 
  18   3   0       51.80       49.50     21.44 o 
  19   3   0       17.47       15.40     12.12 o 
   0   4   0    14361.69    14786.61    225.77 o 
   1   4   0     2277.24     2368.96     27.83 o 
   2   4   0       14.31        7.35      2.13 o 
   3   4   0       54.25       46.89      2.94 o 
   4   4   0     5216.00     5766.79     59.69 o 
   5   4   0     5199.35     5663.62     70.30 o 
   6   4   0     9701.37    11108.23    121.73 o 
   7   4   0      509.50      473.40      9.21 o 
   8   4   0     2299.09     2518.29     31.93 o 
   9   4   0      103.63      130.97      6.37 o 
  10   4   0      658.99      638.70     13.60 o 
  11   4   0      267.77      231.31     11.01 o 
  12   4   0        0.72        1.39      2.98 o 
  13   4   0       53.86       53.72      5.41 o 
  14   4   0       36.65       15.08      4.98 o 
  15   4   0        0.32       -1.95      5.12 o 
  16   4   0      130.32      145.08     19.80 o 
  17   4   0       14.79       18.69      9.94 o 
  18   4   0       11.54       33.63     11.26 o 
  19   4   0        0.30       -2.45     13.14 o 
   1   5   0       60.51       59.00      3.06 o 
   2   5   0     1899.63     1942.27     26.39 o 
   3   5   0      425.20      460.72      7.99 o 
   4   5   0     1371.69     1319.34     17.93 o 
   5   5   0     9878.20    10220.01    160.70 o 
   6   5   0       31.37       32.79      2.99 o 
   7   5   0       23.53       20.53      2.82 o 
   8   5   0      647.84      648.05     12.02 o 
   9   5   0       46.15       70.41      6.28 o 
  10   5   0       18.47       11.99      4.76 o 
  11   5   0      508.13      504.76     16.33 o 
  12   5   0       49.78       49.49      5.23 o 
  13   5   0       31.70       36.69      4.90 o 
  14   5   0      264.20      272.26     12.22 o 
  15   5   0       15.32       12.47      6.45 o 
  16   5   0       83.23      103.22     12.96 o 
  17   5   0       39.70       76.74     14.13 o 
  18   5   0       16.82       31.54     17.46 o 
   0   6   0     1457.11     1352.92     22.06 o 
   1   6   0        0.08        0.33      1.22 o 
   2   6   0      562.04      623.62     10.22 o 
   3   6   0     3120.79     3285.83     42.40 o 
   4   6   0      651.82      643.93     11.99 o 
   5   6   0     2077.25     2164.90     30.78 o 
   6   6   0      648.70      730.36     13.91 o 
   7   6   0      690.26      734.29     14.34 o 
   8   6   0      447.49      458.26     11.19 o 
   9   6   0      128.08      138.04      7.36 o 
  10   6   0      367.19      332.30     10.03 o 
  11   6   0      297.90      282.29      9.75 o 
  12   6   0       33.21       37.92      5.35 o 
  13   6   0        7.50       -1.17      4.09 o 
  14   6   0      969.46      927.89     26.77 o 
  15   6   0      133.88      152.81     18.97 o 
  16   6   0        3.03       -2.39      6.44 o 
  17   6   0      103.58      123.23     16.55 o 
  18   6   0      189.17      192.12     43.28 o 
   1   7   0      653.73      696.89      9.91 o 
   2   7   0       49.06       48.28      2.81 o 
   3   7   0      345.80      333.54      8.15 o 
   4   7   0      535.38      560.76     10.16 o 
   5   7   0        2.64        3.99      2.60 o 
   6   7   0      185.76      208.95      6.86 o 
   7   7   0      121.98      120.10      6.50 o 
   8   7   0     2392.01     2492.25     36.64 o 
   9   7   0       14.12        6.23      3.31 o 
  10   7   0      557.07      608.24     14.37 o 
  11   7   0      674.41      620.58     16.97 o 
  12   7   0        3.03        1.46      4.11 o 
  13   7   0        2.25       -4.94      5.17 o 
  14   7   0       40.52       50.93      8.36 o 
  15   7   0       46.42       59.27     13.23 o 
  16   7   0        0.35      -11.38     14.39 o 
  17   7   0       26.94       16.45     24.68 o 
   0   8   0     6150.95     6585.98     91.71 o 
   1   8   0       22.61       18.05      2.24 o 
   2   8   0      207.47      238.57      9.49 o 
   3   8   0      539.87      450.53     20.15 o 
   4   8   0      151.66      180.49      5.87 o 
   5   8   0      234.08      254.77      7.41 o 
   6   8   0     1195.29     1151.89     18.59 o 
   7   8   0      202.26      201.15      8.43 o 
   8   8   0       60.18       40.83      4.82 o 
   9   8   0       91.76      104.74     11.18 o 
  10   8   0      234.52      165.93      9.80 o 
  11   8   0      206.85      186.21     10.73 o 
  12   8   0        0.04       -4.44      4.44 o 
  13   8   0      298.90      322.69     16.64 o 
  14   8   0        0.34       -5.88      6.58 o 
  15   8   0       87.47       70.47     13.55 o 
  16   8   0        0.07       -5.58      9.04 o 
  17   8   0      320.44      361.34     26.78 o 
   1   9   0      510.13      505.77     14.54 o 
   2   9   0        8.51        9.51      3.28 o 
   3   9   0        0.21        0.66      3.17 o 
   4   9   0      266.35      251.16      8.93 o 
   5   9   0      492.88      492.54     12.43 o 
   6   9   0      347.94      304.40     11.01 o 
   7   9   0        2.28        0.02      3.65 o 
   8   9   0       57.22       37.32      6.65 o 
   9   9   0        5.00        6.88      4.45 o 
  10   9   0      441.67      436.14     14.57 o 
  11   9   0      139.64      156.50     10.61 o 
  12   9   0        6.69        6.98      6.22 o 
  13   9   0      424.84      439.61     19.03 o 
  14   9   0       11.03       -3.31      9.07 o 
  15   9   0        8.80       -4.73      9.88 o 
  16   9   0       49.44       36.93     22.19 o 
   0  10   0       86.74       99.57     13.69 o 
   1  10   0        4.46       -4.15      6.39 o 
   2  10   0       86.42      101.41     23.67 o 
   3  10   0     1559.38     1506.88     34.53 o 
   4  10   0      337.21      321.29     14.51 o 
   5  10   0      136.44       96.33      9.31 o 
   6  10   0       27.86       18.12      5.91 o 
   7  10   0      818.40      727.64     22.34 o 
   8  10   0       26.73       31.84      7.04 o 
   9  10   0      246.34      243.12     14.81 o 
  10  10   0        0.01       -0.33      8.66 o 
  11  10   0       61.61       79.56      9.70 o 
  12  10   0       18.81       31.58     10.36 o 
  13  10   0      368.58      374.74     38.06 o 
  14  10   0      174.87      211.00     30.93 o 
  15  10   0       11.69       26.98     18.47 o 
   1  11   0       66.25       70.55      7.62 o 
   2  11   0      753.27      726.90     30.39 o 
   3  11   0      661.41      661.76     21.95 o 
   4  11   0       20.79       29.16     11.53 o 
   5  11   0      266.90      242.37     14.66 o 
   6  11   0       42.17       50.29      8.33 o 
   7  11   0      104.32       92.78     17.43 o 
   8  11   0       20.52       32.03      9.58 o 
   9  11   0       68.70       77.10     10.50 o 
  10  11   0       84.87       86.96     10.51 o 
  11  11   0      143.39      166.33     27.27 o 
  12  11   0        0.04      -14.12     14.12 o 
  13  11   0      146.87      168.96     30.07 o 
  14  11   0        2.90       20.51     18.68 o 
   0  12   0      412.22      386.39     33.65 o 
   1  12   0      233.36      226.13     19.54 o 
   2  12   0      250.07      280.56     16.69 o 
   3  12   0      140.77      143.90     12.65 o 
   4  12   0      250.05      232.30     16.06 o 
   5  12   0      196.23      194.90     16.60 o 
   6  12   0       21.39       13.81      7.21 o 
   7  12   0       87.45       89.14     13.97 o 
   8  12   0       15.48        2.78      9.06 o 
   9  12   0        0.64       -7.71      7.71 o 
  10  12   0      129.66      165.65     28.70 o 
  11  12   0      162.15      162.91     28.93 o 
  12  12   0       25.51       27.92     21.08 o 
  13  12   0        5.88       -0.51     18.73 o 
   1  13   0      191.51      199.66     20.17 o 
   2  13   0        3.56        1.50     10.63 o 
   3  13   0       50.48       46.78     12.86 o 
   4  13   0      334.08      353.45     25.27 o 
   5  13   0      172.93      198.85     20.03 o 
   6  13   0        0.06       -2.41      9.35 o 
   7  13   0      499.01      567.23     29.01 o 
   8  13   0      157.82      170.46     18.59 o 
   9  13   0       28.12       35.35     12.24 o 
  10  13   0      155.64      121.11     26.98 o 
  11  13   0      173.49      172.37     31.77 o 
  12  13   0       99.14      138.81     30.08 o 
   0  14   0      838.21      858.55     52.67 o 
   1  14   0       37.19       20.48     15.91 o 
   2  14   0       22.22       34.23     13.26 o 
   3  14   0      254.77      273.53     32.71 o 
   4  14   0       32.84       31.59     13.24 o 
   5  14   0      129.50      136.51     18.15 o 
   6  14   0        0.98       -5.99     10.70 o 
   7  14   0       28.06       26.44     12.80 o 
   8  14   0        8.84       -4.86      9.87 o 
   9  14   0        7.50       -9.83     20.07 o 
  10  14   0       74.59       58.00     25.36 o 
   1  15   0        4.26      -10.74     11.60 o 
   2  15   0      200.82      242.67     23.96 o 
   3  15   0       66.94       72.08     16.22 o 
   4  15   0      321.57      327.99     33.46 o 
   5  15   0       96.47       60.98     32.63 o 
   6  15   0       37.99        9.24     12.42 o 
   7  15   0        0.14      -10.64     10.64 o 
   8  15   0      289.12      351.77     42.92 o 
   0  16   0      410.69      439.37     44.90 o 
   1  16   0       24.52       -0.16     13.84 o 
   2  16   0       58.64       41.56     16.10 o 
   3  16   0       18.92       16.99     25.94 o 
   4  16   0        3.10       12.71     13.71 o 
 -19   1   1        0.51       -1.01     10.64 o 
 -18   1   1       21.32       15.10     11.46 o 
 -17   1   1       23.66       30.10     11.14 o 
 -16   1   1      429.42      409.60     25.13 o 
 -15   1   1      523.12      518.13     12.99 o 
 -14   1   1       15.70       15.26      4.27 o 
 -13   1   1       43.84       46.30      3.95 o 
 -12   1   1        0.05       -1.70      2.15 o 
 -11   1   1       18.27       18.87      3.01 o 
 -10   1   1       38.70       46.51      4.37 o 
  -9   1   1     2883.57     3287.00     34.24 o 
  -8   1   1      205.80      287.50      5.55 o 
  -7   1   1      345.72      359.00      7.83 o 
  -6   1   1      212.68      176.76     10.48 o 
  -5   1   1     1130.52     1268.09     14.98 o 
  -4   1   1     2868.96     2921.61     36.45 o 
  -3   1   1    29580.50    30304.27    470.40 o 
  -2   1   1       41.56       45.61      2.33 o 
  -1   1   1    10882.76    10692.25    203.38 o 
   0   1   1      415.62      435.56     13.50 o 
   1   1   1     2658.64     2594.89     50.97 o 
   2   1   1     3323.61     3289.90    120.16 o 
   3   1   1     3271.68     3194.20     39.69 o 
   4   1   1     2969.88     3236.09     45.71 o 
   6   1   1     1127.77     1284.01     18.57 o 
   7   1   1     7408.52     7761.80     94.74 o 
   8   1   1      467.96      435.32      9.17 o 
   9   1   1      124.18      124.58     10.23 o 
  10   1   1       19.87       21.03      2.73 o 
  11   1   1        0.96        0.14      2.09 o 
  12   1   1      231.43      182.41      7.38 o 
  13   1   1      114.77      111.94      6.18 o 
  14   1   1        4.02        0.28      2.73 o 
  15   1   1      511.94      493.26     12.45 o 
  16   1   1      246.16      245.84      9.37 o 
  17   1   1        3.55        7.98      4.67 o 
  18   1   1       93.14       78.86     11.45 o 
  19   1   1      189.44      197.21     21.18 o 
 -19   2   1        0.57       11.70     11.95 o 
 -18   2   1        4.49       29.30     17.26 o 
 -17   2   1       62.55       65.54     26.35 o 
 -16   2   1      177.10      189.34     14.13 o 
 -15   2   1       11.62        0.36      5.54 o 
 -14   2   1      207.03      208.39      8.29 o 
 -13   2   1       77.86       92.03      5.64 o 
 -12   2   1      531.07      567.55     11.83 o 
 -11   2   1      350.93      299.79      8.03 o 
 -10   2   1      130.88      115.48      5.89 o 
  -9   2   1      870.78      934.57     13.46 o 
  -8   2   1      487.03      508.03      8.66 o 
  -7   2   1     5827.88     6231.24    111.83 o 
  -6   2   1     3610.85     3577.89     58.86 o 
  -5   2   1      770.65      809.74     11.48 o 
  -4   2   1     1483.41     1525.87     18.73 o 
  -3   2   1    13733.33    13948.41    164.39 o 
  -2   2   1     4185.14     3862.15     69.18 o 
  -1   2   1       45.30       49.31      3.01 o 
   0   2   1     3715.99     3540.56     97.95 o 
   1   2   1    17337.24    17745.01    273.94 o 
   2   2   1     2644.04     2514.26     40.46 o 
   3   2   1     3792.04     3614.08    109.11 o 
   4   2   1    11495.36    11016.68    147.45 o 
   5   2   1     2416.00     2445.28     51.94 o 
   6   2   1     1929.68     2070.36     28.11 o 
   7   2   1     3194.24     3619.55     46.85 o 
   8   2   1      459.65      450.77      9.66 o 
   9   2   1      660.19      693.11     13.18 o 
  10   2   1       67.61       76.57      6.97 o 
  11   2   1       26.15       21.96      4.99 o 
  12   2   1      373.85      341.64      8.97 o 
  13   2   1       87.69       84.73      5.53 o 
  14   2   1      115.05      101.45      5.94 o 
  15   2   1      117.82      136.26      7.68 o 
  16   2   1     1623.40     1652.40     27.11 o 
  17   2   1      101.21      105.07      9.77 o 
  18   2   1        4.44        1.03      6.95 o 
  19   2   1      209.02      255.15     40.56 o 
 -19   3   1       83.67       70.24     15.30 o 
 -18   3   1      132.36      102.72     16.59 o 
 -17   3   1        2.78        7.41     10.38 o 
 -16   3   1       19.58       27.01      7.77 o 
 -15   3   1       30.74       13.66      6.24 o 
 -14   3   1        4.97        7.69      3.80 o 
 -13   3   1        8.97        9.08      3.70 o 
 -12   3   1       12.86       18.95      3.76 o 
 -11   3   1      186.72      205.26     10.68 o 
 -10   3   1        0.00        1.67      2.40 o 
  -9   3   1      161.02      201.10      6.41 o 
  -8   3   1       34.88       33.79      3.01 o 
  -7   3   1      495.21      542.98      9.99 o 
  -6   3   1      849.65      880.76     48.28 o 
  -5   3   1     2432.13     2559.87     33.62 o 
  -4   3   1     6664.08     6831.00     81.81 o 
  -3   3   1    19331.31    20215.84    237.51 o 
  -2   3   1    10063.57    10249.37    137.07 o 
  -1   3   1    13424.61    14057.24    214.18 o 
   0   3   1     7972.86     8246.65    110.58 o 
   1   3   1      296.10      364.42      6.68 o 
   2   3   1     8455.40     8339.98     90.87 o 
   3   3   1     1833.80     1728.29     25.72 o 
   4   3   1     2670.07     2857.78     47.88 o 
   5   3   1     2986.31     3233.24     41.40 o 
   6   3   1      197.27      254.68      7.17 o 
   7   3   1       96.36       89.52      5.57 o 
   8   3   1       69.67       61.63      5.06 o 
   9   3   1      323.84      365.09     31.13 o 
  10   3   1     1098.71     1167.91     22.03 o 
  11   3   1        8.40        5.37      2.99 o 
  12   3   1        0.07        1.61      2.82 o 
  13   3   1       51.09       46.84      4.99 o 
  14   3   1      640.92      619.03     14.33 o 
  15   3   1       64.79       71.31      6.81 o 
  16   3   1      216.32      230.78     11.27 o 
  17   3   1        8.03        6.96      6.60 o 
  18   3   1      107.92      117.54     24.71 o 
  19   3   1        3.53       14.83     12.20 o 
 -19   4   1       31.50       -8.97     12.38 o 
 -18   4   1        6.86        3.02     10.57 o 
 -17   4   1       83.66       73.47     11.04 o 
 -16   4   1        0.34        2.30      9.79 o 
 -15   4   1      324.62      322.47     15.77 o 
 -14   4   1      226.32      200.40     17.62 o 
 -13   4   1       20.57       10.41      3.70 o 
 -12   4   1       29.29       29.77      4.36 o 
 -11   4   1      120.63      121.60      6.89 o 
 -10   4   1        9.88       12.76      3.08 o 
  -9   4   1      192.64      159.61      6.69 o 
  -8   4   1       13.87       18.46      2.61 o 
  -7   4   1      181.35      229.13      5.63 o 
  -6   4   1      254.53      340.40      7.25 o 
  -5   4   1      201.01      259.15      6.88 o 
  -4   4   1      488.76      597.41      9.62 o 
  -3   4   1       80.99      110.53      3.53 o 
  -2   4   1      159.24      202.30      4.80 o 
  -1   4   1     8645.56     8585.14    101.80 o 
   0   4   1     5238.41     5355.12     59.37 o 
   1   4   1      883.38      898.86     12.31 o 
   2   4   1     1110.25     1140.50     16.43 o 
   3   4   1     2074.30     2134.70     55.16 o 
   4   4   1       52.33       56.33      3.36 o 
   5   4   1     1839.53     1876.48     23.89 o 
   6   4   1     1632.16     1747.03     25.09 o 
   7   4   1      977.75      945.65     16.05 o 
   8   4   1        2.96        8.95      2.47 o 
   9   4   1       23.48       31.56      3.64 o 
  10   4   1      110.49      111.59      6.29 o 
  11   4   1        5.89        4.35      3.03 o 
  12   4   1       31.72       28.27      4.20 o 
  13   4   1       55.94       63.66      5.85 o 
  14   4   1        9.25       14.75      4.28 o 
  15   4   1       36.41       36.86      4.87 o 
  16   4   1        3.82        6.65      8.12 o 
  17   4   1      474.94      486.39     20.21 o 
  18   4   1      234.67      256.24     22.16 o 
  19   4   1        0.05      -14.77     14.77 o 
 -18   5   1       31.86       48.14     13.67 o 
 -17   5   1       92.97       65.51     21.44 o 
 -16   5   1       97.25       96.39     14.18 o 
 -15   5   1       60.98       71.78     16.80 o 
 -14   5   1       26.87        7.40      6.36 o 
 -13   5   1       87.07       77.36      8.78 o 
 -12   5   1       58.55       50.29      5.09 o 
 -11   5   1        0.11       -0.59      2.83 o 
 -10   5   1        5.38       10.07      3.60 o 
  -9   5   1      108.90      129.32      6.22 o 
  -8   5   1      356.77      364.20      9.46 o 
  -7   5   1      649.09      709.51     12.18 o 
  -6   5   1      216.30      244.14      7.32 o 
  -5   5   1      429.14      501.77      9.18 o 
  -4   5   1      134.40      136.00      4.51 o 
  -3   5   1     3845.72     4225.94     54.45 o 
  -2   5   1     3225.55     3499.43     54.48 o 
  -1   5   1      523.71      638.46     11.67 o 
   0   5   1      286.45      332.72      7.43 o 
   1   5   1     3247.65     3208.20     34.51 o 
   2   5   1      206.92      231.63      5.22 o 
   3   5   1      303.10      298.35      6.35 o 
   4   5   1        1.05        1.88      1.02 o 
   5   5   1     6305.11     6653.95     69.30 o 
   6   5   1       33.70       49.49      3.41 o 
   7   5   1      205.87      181.78      5.95 o 
   8   5   1       18.20       21.64      3.37 o 
   9   5   1        0.28        0.84      2.52 o 
  10   5   1        2.16        3.08      2.93 o 
  11   5   1        2.21        4.08      3.08 o 
  12   5   1       78.23       69.15      5.76 o 
  13   5   1       15.62       15.01      4.06 o 
  14   5   1      441.52      414.99     12.98 o 
  15   5   1        0.01       -2.98      4.56 o 
  16   5   1       15.41       17.36      6.80 o 
  17   5   1      160.35      174.87     14.26 o 
  18   5   1       46.59       61.97     13.51 o 
 -18   6   1        9.94       -8.11     10.23 o 
 -17   6   1       19.95       20.95     10.68 o 
 -16   6   1      152.33      166.96     18.82 o 
 -15   6   1       37.25       28.93     21.10 o 
 -14   6   1       74.73       81.73      9.69 o 
 -13   6   1      256.79      222.44     13.73 o 
 -12   6   1      451.66      408.24     13.63 o 
 -11   6   1       79.34       80.56      6.87 o 
 -10   6   1        1.09       -2.87      2.87 o 
  -9   6   1      243.97      235.28      9.10 o 
  -8   6   1       25.50       30.19      3.46 o 
  -7   6   1      496.06      572.30     11.31 o 
  -6   6   1      502.17      456.50      8.72 o 
  -5   6   1     1219.40     1241.25     17.99 o 
  -4   6   1      281.03      265.32      6.14 o 
  -3   6   1     2077.64     2153.13     24.92 o 
  -2   6   1       44.75       48.26      2.62 o 
  -1   6   1      345.07      423.69      8.21 o 
   0   6   1      115.59       82.70      3.62 o 
   1   6   1     1981.36     1993.07     23.14 o 
   2   6   1     2548.93     2766.63     36.82 o 
   3   6   1      870.36      919.48     12.72 o 
   4   6   1        6.64       14.25      2.07 o 
   5   6   1      162.79      177.15      5.13 o 
   6   6   1      265.38      273.51      6.60 o 
   7   6   1      757.87      761.22     14.69 o 
   8   6   1      176.04      152.68      6.86 o 
   9   6   1     1188.20     1195.59     21.20 o 
  10   6   1       47.48       60.71      5.28 o 
  11   6   1      100.45       90.75      8.17 o 
  12   6   1       24.35       10.27      3.97 o 
  13   6   1        3.13       -1.55      3.61 o 
  14   6   1       10.48       17.06      5.29 o 
  15   6   1       17.87       20.06      6.80 o 
  16   6   1       93.69      106.53     11.37 o 
  17   6   1      120.53      145.30     13.47 o 
  18   6   1       20.72       23.07     11.63 o 
 -17   7   1        6.20        8.59     14.25 o 
 -16   7   1       35.89       73.72     25.77 o 
 -15   7   1        9.28       -9.46      9.46 o 
 -14   7   1        4.10       -2.93      5.76 o 
 -13   7   1      113.27      127.00     13.84 o 
 -12   7   1       37.20       34.43     12.88 o 
 -11   7   1       23.72       16.28      4.84 o 
 -10   7   1      243.22      195.95     13.16 o 
  -9   7   1        2.07        0.07      3.80 o 
  -8   7   1      774.85      821.96     19.51 o 
  -7   7   1        1.86       10.13      2.87 o 
  -6   7   1      226.70      231.11      7.20 o 
  -5   7   1        3.01       23.29     11.58 o 
  -4   7   1       68.21      114.97      4.79 o 
  -3   7   1       33.06       21.42      2.45 o 
  -2   7   1      221.89      238.96      5.23 o 
  -1   7   1     2365.31     2547.26     27.20 o 
   0   7   1        0.00        2.51      1.88 o 
   1   7   1     2107.79     2227.86     31.02 o 
   2   7   1     5643.59     5918.05     67.71 o 
   3   7   1      296.38      277.71      6.74 o 
   4   7   1      153.09      192.97      6.08 o 
   5   7   1      872.04      835.90     13.60 o 
   6   7   1        0.01       -0.75      1.72 o 
   7   7   1      656.55      627.71     13.45 o 
   8   7   1       23.45       15.07      5.21 o 
   9   7   1       34.68       18.94      3.94 o 
  10   7   1        0.05       -2.97      2.97 o 
  11   7   1        0.48       -2.93      3.24 o 
  12   7   1      124.72       95.38      7.59 o 
  13   7   1       80.31       92.13      8.54 o 
  14   7   1      182.82      172.67     13.16 o 
  15   7   1       42.74       67.18     15.04 o 
  16   7   1        3.01       -3.96      6.95 o 
  17   7   1       39.83       45.90     12.93 o 
 -17   8   1       11.82       -4.74     11.29 o 
 -16   8   1       37.18       38.74     12.63 o 
 -15   8   1        2.43       -4.96      8.81 o 
 -14   8   1      134.13      141.71     16.56 o 
 -13   8   1        4.86       11.28      6.68 o 
 -12   8   1      141.03      148.18     18.66 o 
 -11   8   1      217.69      226.73     11.29 o 
 -10   8   1       10.62       28.11      5.54 o 
  -9   8   1       86.02       61.71      6.45 o 
  -8   8   1      927.43     1024.76     22.11 o 
  -7   8   1      223.54      223.94     15.45 o 
  -6   8   1      808.87      738.02     15.58 o 
  -5   8   1      606.81      605.00     13.51 o 
  -4   8   1      117.68      103.70      6.39 o 
  -3   8   1       92.21       99.37      4.85 o 
  -2   8   1       67.25       77.19      3.65 o 
  -1   8   1     1485.72     1553.49     21.65 o 
   0   8   1     2165.91     2154.20     28.14 o 
   1   8   1      456.57      440.81      9.75 o 
   2   8   1        8.66       31.19      3.96 o 
   3   8   1      589.47      594.37     10.28 o 
   4   8   1      165.13      164.64      7.72 o 
   5   8   1       21.62       19.31      3.31 o 
   6   8   1      780.50      884.57     43.70 o 
   7   8   1      191.21      207.32      8.53 o 
   8   8   1       51.85       54.39      5.21 o 
   9   8   1       21.33       14.28      4.33 o 
  10   8   1       47.53       51.69      5.51 o 
  11   8   1       72.02       70.65      7.25 o 
  12   8   1       11.99        7.35     11.77 o 
  13   8   1       18.17       19.82      5.80 o 
  14   8   1       42.60       25.30     12.72 o 
  15   8   1       32.91       27.50      8.69 o 
  16   8   1       29.67       21.85     11.30 o 
  17   8   1       10.98        6.42     12.77 o 
 -16   9   1      206.32      230.17     33.87 o 
 -15   9   1      124.46      150.28     17.87 o 
 -14   9   1        0.01        1.86      9.81 o 
 -13   9   1      116.61      132.86     16.43 o 
 -12   9   1        1.12       -5.70      5.70 o 
 -11   9   1      196.53      194.64     13.62 o 
 -10   9   1       50.72       59.83      6.86 o 
  -9   9   1      125.23      103.37      8.23 o 
  -8   9   1      382.52      355.40     14.16 o 
  -7   9   1        5.19       -0.47      3.72 o 
  -6   9   1        9.75        1.20      3.35 o 
  -5   9   1     1039.81     1068.48     24.74 o 
  -4   9   1      814.24      825.85     16.82 o 
  -3   9   1       43.49       47.17      5.32 o 
  -2   9   1       50.27       46.45      5.19 o 
  -1   9   1      523.71      489.29     11.92 o 
   0   9   1        7.72        5.51      3.31 o 
   1   9   1      139.35      153.82      6.32 o 
   2   9   1       31.97       28.83      3.96 o 
   3   9   1     1819.41     1724.04     27.17 o 
   4   9   1     1705.38     1648.06     31.04 o 
   5   9   1      196.27      224.43     12.46 o 
   6   9   1        1.08        0.12      2.65 o 
   7   9   1       82.41       73.94      5.85 o 
   8   9   1      167.31      142.22      8.98 o 
   9   9   1      186.32      132.05     11.03 o 
  10   9   1       25.81       23.96      5.94 o 
  11   9   1       63.04       54.28      7.16 o 
  12   9   1        0.00       -4.44      4.49 o 
  13   9   1      322.72      339.76     17.36 o 
  14   9   1      175.57      156.65     13.73 o 
  15   9   1       51.04       42.02     12.69 o 
  16   9   1      122.43      102.35     16.52 o 
 -15  10   1       11.11       -1.52     24.28 o 
 -14  10   1        1.72       -9.10      9.10 o 
 -13  10   1      351.87      349.53     23.57 o 
 -12  10   1       73.60       92.13     14.40 o 
 -11  10   1     1085.39     1042.19     59.80 o 
 -10  10   1       76.93       78.18      9.22 o 
  -9  10   1       78.81       70.53      8.78 o 
  -8  10   1      698.40      678.18     18.47 o 
  -7  10   1      100.20      138.92      9.24 o 
  -6  10   1      287.16      276.83     11.29 o 
  -5  10   1      108.41      106.94      9.80 o 
  -4  10   1      151.66      165.11     12.23 o 
  -3  10   1      555.96      548.79     19.03 o 
  -2  10   1      644.64      677.28     21.01 o 
  -1  10   1       16.14       12.78      5.33 o 
   0  10   1     2107.37     2174.73     46.79 o 
   1  10   1       34.61       45.73      8.61 o 
   2  10   1       67.48       71.85      8.84 o 
   3  10   1     1260.93     1275.80     31.36 o 
   4  10   1      368.40      342.93     14.94 o 
   5  10   1       15.57       20.00      5.95 o 
   6  10   1       66.74       67.57      8.60 o 
   7  10   1       74.04       59.42     10.55 o 
   8  10   1        5.22       -2.14      4.84 o 
   9  10   1       11.91       -7.20      7.20 o 
  10  10   1      114.84      115.07     10.93 o 
  11  10   1        0.70        0.50      5.92 o 
  12  10   1      153.42      162.71     13.31 o 
  13  10   1      114.89       79.28     13.73 o 
  14  10   1        2.82       -7.32     14.65 o 
  15  10   1      106.36      126.02     26.67 o 
 -14  11   1      281.97      311.69     38.74 o 
 -13  11   1      350.72      338.99     38.06 o 
 -12  11   1        8.03       -7.09     16.85 o 
 -11  11   1        6.16       37.45     17.70 o 
 -10  11   1      400.97      452.09     37.08 o 
  -9  11   1       32.89       32.21      9.76 o 
  -8  11   1      113.67      152.66     17.35 o 
  -7  11   1      392.68      379.10     17.49 o 
  -6  11   1       32.83       28.58      7.14 o 
  -5  11   1      263.59      281.10     14.95 o 
  -4  11   1      107.70      132.73     11.35 o 
  -3  11   1       37.60       44.81      8.06 o 
  -2  11   1      268.29      286.57     15.00 o 
  -1  11   1       81.57       86.44      9.77 o 
   0  11   1      530.38      525.08     19.32 o 
   1  11   1      176.94      194.88     13.18 o 
   2  11   1       52.17       72.34     13.83 o 
   3  11   1       34.40       21.10      6.91 o 
   4  11   1       33.13       25.03      7.06 o 
   5  11   1      502.53      453.90     17.88 o 
   6  11   1      149.77      125.76     11.35 o 
   7  11   1       17.86       13.26      7.24 o 
   8  11   1       27.91       16.00      7.19 o 
   9  11   1       35.94       31.12      7.58 o 
  10  11   1        0.15       -3.80      5.33 o 
  11  11   1       13.97       24.20      7.72 o 
  12  11   1      278.52      300.62     23.12 o 
  13  11   1       44.04       12.29     17.84 o 
  14  11   1       10.87        3.10     15.36 o 
 -13  12   1       30.41       28.98     22.40 o 
 -12  12   1      271.34      319.91     38.87 o 
 -11  12   1        0.03        1.25     16.57 o 
 -10  12   1        2.39        6.03     15.84 o 
  -9  12   1       27.36       53.05     21.47 o 
  -8  12   1        6.20       -7.45      7.45 o 
  -7  12   1      197.67      191.01     42.59 o 
  -6  12   1       12.32       11.64      9.72 o 
  -5  12   1       71.89       85.18     17.82 o 
  -4  12   1      172.76      157.73     17.42 o 
  -3  12   1      388.95      419.14     24.37 o 
  -2  12   1      123.88      147.98     16.94 o 
  -1  12   1       29.59       23.56      7.79 o 
   0  12   1      386.02      412.99     18.25 o 
   1  12   1      107.21      124.95     12.01 o 
   2  12   1      226.99      220.53     18.43 o 
   3  12   1      110.13      106.33     11.42 o 
   4  12   1      187.81      198.76     17.99 o 
   5  12   1       26.51       27.19      8.09 o 
   6  12   1       12.26       12.03      7.02 o 
   7  12   1        9.40        4.29      7.42 o 
   8  12   1       12.04       12.86     12.59 o 
   9  12   1      220.21      198.70     17.34 o 
  10  12   1        5.40        3.07      6.75 o 
  11  12   1        2.16        0.48     16.57 o 
  12  12   1       75.69       91.15     25.61 o 
  13  12   1       66.73       90.70     25.86 o 
 -12  13   1       77.52       95.09     27.45 o 
 -11  13   1      153.40      220.09     34.24 o 
 -10  13   1      157.18      197.93     31.71 o 
  -9  13   1       31.07       35.18     22.61 o 
  -8  13   1        0.04        2.97      9.03 o 
  -7  13   1      285.49      322.62     24.48 o 
  -6  13   1        2.80       -7.57      9.09 o 
  -5  13   1       20.75       19.14     10.41 o 
  -4  13   1       68.55       55.86     13.70 o 
  -3  13   1        0.85        1.98     10.42 o 
  -2  13   1       13.13        6.32     10.07 o 
  -1  13   1       19.15        5.74     10.82 o 
   0  13   1        5.07       12.84     11.26 o 
   1  13   1       14.42        6.01     10.45 o 
   2  13   1      783.98      795.99     34.04 o 
   3  13   1      126.04      141.68     17.54 o 
   4  13   1       15.71       12.19      7.21 o 
   5  13   1       22.35       12.14     10.96 o 
   6  13   1        0.04       -9.93      9.93 o 
   7  13   1      107.50      111.46     16.45 o 
   8  13   1      600.96      600.37     29.99 o 
   9  13   1        0.11       -5.56      9.60 o 
  10  13   1      122.96      118.28     19.77 o 
  11  13   1      498.81      471.64     47.37 o 
  12  13   1      299.58      309.90     38.96 o 
  -9  14   1      331.10      313.77     40.37 o 
  -8  14   1      530.55      537.88     45.58 o 
  -7  14   1        5.25       -9.48      9.48 o 
  -6  14   1        8.08        2.69     11.79 o 
  -5  14   1       60.82       64.33     19.60 o 
  -4  14   1      131.06      122.30     21.72 o 
  -3  14   1       13.82        5.45     12.00 o 
  -2  14   1       15.82        4.10     11.70 o 
  -1  14   1       29.50        8.75     15.89 o 
   0  14   1      157.65      132.41     18.85 o 
   1  14   1       44.96       40.14     14.13 o 
   2  14   1        9.45       -1.38     11.10 o 
   3  14   1        0.11       -6.44     10.73 o 
   4  14   1        0.29      -10.09     10.09 o 
   5  14   1      234.71      224.75     22.50 o 
   6  14   1      121.20      129.34     24.28 o 
   7  14   1      230.63      237.73     22.91 o 
   8  14   1      128.18      102.99     16.77 o 
   9  14   1      772.25      788.39     36.12 o 
  10  14   1        4.23       -8.07     18.62 o 
  -8  15   1        5.78       -4.59     21.44 o 
  -7  15   1        0.00        1.98     20.51 o 
  -6  15   1      135.12      136.93     19.39 o 
  -5  15   1        1.36       -9.75      9.75 o 
  -4  15   1      566.24      535.97     32.36 o 
  -3  15   1       33.49       30.15     13.79 o 
  -2  15   1       15.80      -11.31     11.31 o 
  -1  15   1        4.81       -3.46     12.60 o 
   0  15   1       14.83       15.09     13.49 o 
   1  15   1      150.99      186.12     21.49 o 
   2  15   1        2.46        9.97     12.66 o 
   3  15   1       80.46       77.20     17.27 o 
   4  15   1       48.82       27.72     13.66 o 
   5  15   1        0.44       12.21     13.81 o 
   6  15   1      194.91      216.34     22.96 o 
   7  15   1       32.94       27.50     13.90 o 
  -4  16   1        2.43        1.24     12.76 o 
  -3  16   1       60.25       33.88     14.98 o 
  -2  16   1       19.05        6.11     13.93 o 
  -1  16   1      152.28      157.82     21.95 o 
   0  16   1       51.52       43.66     15.17 o 
   1  16   1      186.43      229.87     25.06 o 
   2  16   1      322.09      311.49     27.78 o 
   3  16   1      373.63      419.08     31.42 o 
   4  16   1       66.66       63.91     18.85 o 
 -19   0   2      578.95      569.11     43.29 o 
 -17   0   2      288.06      311.81     33.17 o 
 -16   0   2        4.20      -11.79     11.79 o 
 -15   0   2      236.84      211.25     25.77 o 
 -14   0   2        8.23        5.52      3.90 o 
 -13   0   2      897.71      870.05     29.43 o 
 -12   0   2       16.61       21.95      4.54 o 
 -11   0   2     2355.84     2556.11     40.98 o 
 -10   0   2     1426.50     1478.04     28.91 o 
  -9   0   2      164.95      149.70      5.54 o 
  -8   0   2       34.20       32.98      3.96 o 
  -7   0   2     1203.94     1092.46     31.05 o 
  -6   0   2        3.48        1.63      2.23 o 
  -5   0   2     3314.15     3698.86     50.89 o 
  -4   0   2    11734.69    11590.74    154.10 o 
  -3   0   2    12285.32    12565.19    191.45 o 
  -2   0   2    14426.50    14398.32    271.61 o 
   0   0   2    24309.15    23681.54    639.80 o 
   1   0   2      335.40      363.39     13.00 o 
   3   0   2      240.23      171.24      4.81 o 
   4   0   2      290.62      144.89      6.94 o 
   6   0   2      588.04      678.53     17.71 o 
   7   0   2        0.59        1.85      3.26 o 
   8   0   2      175.73      218.51      8.19 o 
   9   0   2        0.59       -2.01      3.45 o 
  10   0   2      991.40     1025.62     23.10 o 
  11   0   2       26.69       55.48      5.77 o 
  12   0   2      139.04      187.03     10.21 o 
  13   0   2      542.77      507.79     22.41 o 
  14   0   2        0.97        4.96      4.43 o 
  15   0   2      132.52       98.82      9.41 o 
  16   0   2     1048.41     1049.17     47.14 o 
  17   0   2     1046.88     1018.53     29.84 o 
  18   0   2      806.14      866.99     24.06 o 
  19   0   2       13.85       35.58     19.16 o 
 -19   1   2       83.31       81.87     26.94 o 
 -18   1   2       14.14        0.92     10.96 o 
 -17   1   2       74.35       84.35     18.03 o 
 -16   1   2       12.43        9.40      9.40 o 
 -15   1   2        5.88      -10.79     10.79 o 
 -14   1   2        4.17        1.58      3.09 o 
 -13   1   2       37.92       51.58      4.19 o 
 -12   1   2      325.78      339.14      8.35 o 
 -11   1   2       28.77       33.90      3.77 o 
 -10   1   2      605.98      646.68     11.39 o 
  -9   1   2      432.17      385.78      7.33 o 
  -8   1   2      259.38      321.42      6.77 o 
  -7   1   2      151.26      131.95      4.36 o 
  -6   1   2      383.68      396.50      6.38 o 
  -5   1   2     3507.78     3560.22     40.04 o 
  -4   1   2     4618.48     4566.15     55.49 o 
  -3   1   2     7875.39     8381.55     99.21 o 
  -2   1   2     5925.53     5886.46    110.33 o 
  -1   1   2      173.67      181.55      5.61 o 
   0   1   2     3566.25     3410.35    127.13 o 
   1   1   2     2570.65     2385.49     40.81 o 
   2   1   2      975.01      916.00     18.88 o 
   3   1   2      506.72      234.96      9.06 o 
   4   1   2      554.73      515.23     13.18 o 
   6   1   2      390.74      408.25      8.07 o 
   7   1   2     3433.09     3468.21     45.00 o 
   8   1   2      407.14      456.57      9.59 o 
   9   1   2       38.26       55.58      7.27 o 
  10   1   2      465.07      495.21     11.06 o 
  11   1   2      504.88      531.78     11.12 o 
  12   1   2      130.11      134.70      6.44 o 
  13   1   2     1581.81     1529.89     23.76 o 
  14   1   2      516.40      509.50     12.20 o 
  15   1   2      124.58      145.56     13.42 o 
  16   1   2        0.28        1.44      3.50 o 
  17   1   2      486.58      528.20     13.19 o 
  18   1   2      110.49      115.98     10.10 o 
  19   1   2      977.32     1080.74     42.69 o 
 -19   2   2       16.12       18.78     12.46 o 
 -18   2   2       38.36       36.02     12.95 o 
 -17   2   2       22.03       19.24     11.19 o 
 -16   2   2      250.92      222.64     19.44 o 
 -15   2   2       56.31       46.24      8.85 o 
 -14   2   2       11.83        7.73      4.53 o 
 -13   2   2       92.45       94.63      5.37 o 
 -12   2   2      264.27      260.86      9.80 o 
 -11   2   2       72.32       84.43      4.84 o 
 -10   2   2      580.36      561.42     11.41 o 
  -9   2   2        1.93        1.54      1.65 o 
  -8   2   2     1015.63     1137.41     16.35 o 
  -7   2   2      217.87      227.25      7.06 o 
  -6   2   2      216.32      253.25      5.55 o 
  -5   2   2       55.37       68.32      2.71 o 
  -4   2   2     2393.11     2599.07     30.10 o 
  -3   2   2    38281.69    39207.95    462.42 o 
  -2   2   2     3219.64     3608.46     49.67 o 
  -1   2   2     9856.57    10320.75    137.13 o 
   0   2   2      170.53      143.30      3.82 o 
   1   2   2     8420.64     8738.39    114.63 o 
   2   2   2      917.07      875.50     11.24 o 
   3   2   2     2398.47     2490.16     34.90 o 
   5   2   2       37.41       50.08      5.33 o 
   6   2   2       58.84       59.24      3.44 o 
   7   2   2      651.23      691.73     12.32 o 
   8   2   2      131.48      123.09      5.20 o 
   9   2   2      112.44      117.74      5.67 o 
  10   2   2      193.26      226.30      7.42 o 
  11   2   2      288.79      290.55      8.96 o 
  12   2   2       10.46        5.00      2.82 o 
  13   2   2       19.88       20.38      3.60 o 
  14   2   2       42.29       46.96      4.79 o 
  15   2   2       67.23       64.60      5.69 o 
  16   2   2        0.21        2.65      3.62 o 
  17   2   2       48.61       56.39      6.20 o 
  18   2   2       59.36       63.64      9.01 o 
  19   2   2        0.00        3.69      9.41 o 
 -19   3   2       11.97        9.89     17.13 o 
 -18   3   2       53.84       67.19     14.72 o 
 -17   3   2       10.34       14.46     10.44 o 
 -16   3   2       52.33       58.56     12.08 o 
 -15   3   2      650.20      641.63     22.31 o 
 -14   3   2        8.62       13.45      4.91 o 
 -13   3   2      115.60      118.22      9.73 o 
 -12   3   2      674.64      661.27     12.93 o 
 -11   3   2      394.87      401.57     10.56 o 
 -10   3   2       86.28       84.16      6.01 o 
  -9   3   2      686.13      703.33     12.19 o 
  -8   3   2      623.36      703.35     11.74 o 
  -7   3   2     1676.10     1762.89     22.87 o 
  -6   3   2     1472.54     1578.99     23.47 o 
  -5   3   2      110.70      136.17      3.85 o 
  -4   3   2     3414.78     3591.61     44.68 o 
  -3   3   2     1633.87     1790.98     21.73 o 
  -2   3   2      827.45      991.56     16.15 o 
  -1   3   2     2088.93     2227.08     28.54 o 
   0   3   2    10525.96    10911.99    167.16 o 
   1   3   2     1638.22     1621.10     27.69 o 
   2   3   2     5093.31     4895.03     67.37 o 
   3   3   2     5275.94     5206.57     85.72 o 
   4   3   2      471.26      436.97     68.19 o 
   5   3   2      136.18      111.07      4.16 o 
   6   3   2     5095.43     5342.61     61.19 o 
   7   3   2     2268.10     2281.88     31.65 o 
   8   3   2      644.20      713.14     13.37 o 
   9   3   2      220.18      219.51      7.10 o 
  10   3   2        2.04       -2.01      2.01 o 
  11   3   2      221.32      209.29      7.95 o 
  12   3   2        5.78       10.90      3.48 o 
  13   3   2      103.00       85.99      6.93 o 
  14   3   2       19.01        7.10      3.77 o 
  15   3   2       60.03       66.13      6.20 o 
  16   3   2       82.79      110.74      7.51 o 
  17   3   2       85.03      107.25      9.70 o 
  18   3   2        0.78        0.20      6.67 o 
  19   3   2      240.14      305.30     24.30 o 
 -19   4   2        8.58       -5.49     10.73 o 
 -18   4   2      159.44      178.05     20.09 o 
 -17   4   2      249.04      215.25     20.41 o 
 -16   4   2       29.31       28.85      8.13 o 
 -15   4   2       76.99       89.18     11.18 o 
 -14   4   2      124.97      135.43     11.26 o 
 -13   4   2       11.53        3.48      5.10 o 
 -12   4   2       30.56       27.76      4.75 o 
 -11   4   2      306.95      289.21      9.20 o 
 -10   4   2      166.47      182.93      6.89 o 
  -9   4   2       11.21       13.33      2.74 o 
  -8   4   2      387.50      371.76      7.70 o 
  -7   4   2      512.34      594.56     10.64 o 
  -6   4   2     2754.51     2917.65     32.46 o 
  -5   4   2      580.43      540.29     10.19 o 
  -4   4   2    17712.50    18611.61    220.19 o 
  -3   4   2        4.46       -2.17      2.41 o 
  -2   4   2     3518.96     3778.03     56.18 o 
  -1   4   2     2313.58     2432.23     40.73 o 
   1   4   2     1661.94     1651.67     25.47 o 
   2   4   2      189.50      206.10      5.82 o 
   3   4   2      278.25      308.55      7.83 o 
   4   4   2      296.64      260.33      6.77 o 
   5   4   2      422.94      354.42     12.33 o 
   6   4   2     1406.69     1334.03     20.26 o 
   7   4   2      248.99      300.36      8.62 o 
   8   4   2       28.33       31.08      3.76 o 
   9   4   2       71.80       75.18      7.02 o 
  10   4   2      138.89      125.93      6.68 o 
  11   4   2      376.30      405.69     11.16 o 
  12   4   2       47.73       43.68      5.01 o 
  13   4   2     1076.66     1005.98     23.30 o 
  14   4   2        0.28       -3.39      3.65 o 
  15   4   2     1039.48     1013.32     27.08 o 
  16   4   2       93.06       86.14      6.91 o 
  17   4   2       23.07       22.54      8.30 o 
  18   4   2        1.14        4.75      9.60 o 
  19   4   2       84.69       78.16     15.11 o 
 -18   5   2        2.26       -6.85     17.18 o 
 -17   5   2      187.74      174.39     18.73 o 
 -16   5   2      267.01      272.00     17.37 o 
 -15   5   2      311.57      319.69     20.86 o 
 -14   5   2      528.26      522.41     46.04 o 
 -13   5   2       18.60       20.62      6.43 o 
 -12   5   2     1625.16     1435.81     32.91 o 
 -11   5   2      282.07      292.66     10.63 o 
 -10   5   2       37.03       56.60      5.38 o 
  -9   5   2       30.11       38.07      4.30 o 
  -8   5   2     1674.85     1845.32     23.17 o 
  -7   5   2     3946.96     4102.06     48.76 o 
  -6   5   2       53.95       52.83      3.25 o 
  -5   5   2      256.07      241.13      5.75 o 
  -4   5   2      176.77      212.84      5.70 o 
  -3   5   2     1984.49     2065.94     28.45 o 
  -2   5   2      992.48     1226.13     16.74 o 
  -1   5   2        0.58       -1.29      1.29 o 
   0   5   2     1190.90     1045.14     36.92 o 
   1   5   2     2479.47     2735.13     35.89 o 
   2   5   2       70.52       83.82      3.44 o 
   3   5   2      349.15      426.09      7.88 o 
   4   5   2       74.73       71.17      3.52 o 
   5   5   2     3065.40     3215.92     42.04 o 
   6   5   2     3913.73     3893.77     46.42 o 
   7   5   2     1012.76      943.52     15.01 o 
   8   5   2      138.35      164.65      6.73 o 
   9   5   2      806.24      821.98     15.97 o 
  10   5   2      272.36      293.95      9.29 o 
  11   5   2      238.30      235.60     10.67 o 
  12   5   2       23.55       31.20      4.51 o 
  13   5   2      115.05      100.14      7.08 o 
  14   5   2       14.94       14.13      4.59 o 
  15   5   2       94.94      100.02      7.93 o 
  16   5   2        1.51        0.97      4.87 o 
  17   5   2        9.24        6.17      7.18 o 
  18   5   2       36.05       49.17      9.84 o 
 -18   6   2       63.43       50.03     14.42 o 
 -17   6   2       88.67       89.19     13.48 o 
 -16   6   2       11.26        3.24      9.74 o 
 -15   6   2       17.76       24.56     10.28 o 
 -14   6   2      276.80      301.77     21.19 o 
 -13   6   2       13.14        6.92      5.98 o 
 -12   6   2       17.53       17.52      6.33 o 
 -11   6   2      555.09      525.16     15.86 o 
 -10   6   2      258.12      237.04     11.48 o 
  -9   6   2     2550.56     2557.78     37.42 o 
  -8   6   2      178.83      215.74      7.08 o 
  -7   6   2     3695.33     3958.46     47.83 o 
  -6   6   2      219.47      241.46      6.34 o 
  -5   6   2     1336.14     1479.61     19.02 o 
  -4   6   2      530.13      582.57      9.65 o 
  -3   6   2      252.55      224.22      7.58 o 
  -2   6   2      260.18      282.67      8.34 o 
  -1   6   2      763.24      809.92     15.34 o 
   0   6   2       13.30        1.81      1.66 o 
   1   6   2       10.33       16.12      2.32 o 
   2   6   2     4175.70     4581.12     52.84 o 
   3   6   2       13.96       36.49      2.60 o 
   4   6   2      881.64      917.16     12.94 o 
   5   6   2     1275.35     1248.24     21.92 o 
   6   6   2      625.19      673.30     12.89 o 
   7   6   2      224.17      255.90      7.72 o 
   8   6   2       83.60       87.06      5.62 o 
   9   6   2       59.76       65.56      5.35 o 
  10   6   2      695.96      651.61     14.61 o 
  11   6   2      211.72      217.56      8.92 o 
  12   6   2      171.33      150.02      8.39 o 
  13   6   2      102.14      112.71      7.77 o 
  14   6   2      429.86      423.00     15.01 o 
  15   6   2       13.84       18.26      5.75 o 
  16   6   2        1.88        6.01      6.94 o 
  17   6   2       20.79       10.54      7.41 o 
  18   6   2       92.38       97.01     20.90 o 
 -17   7   2        2.08       -7.79      7.79 o 
 -16   7   2        9.34       31.49     17.62 o 
 -15   7   2      139.79      125.51     16.16 o 
 -14   7   2       16.36       19.64      9.94 o 
 -13   7   2      118.91      106.38     20.62 o 
 -12   7   2      150.70      142.69     11.50 o 
 -11   7   2      311.12      252.05     13.74 o 
 -10   7   2      843.07      850.21     19.85 o 
  -9   7   2     3094.45     2909.49     47.40 o 
  -8   7   2      952.80     1008.58     18.93 o 
  -7   7   2       61.52       42.35      6.07 o 
  -6   7   2      645.27      722.71     14.73 o 
  -5   7   2     1937.43     2024.59     27.18 o 
  -4   7   2     1826.75     1752.16     23.98 o 
  -3   7   2       18.06       20.35      3.11 o 
  -2   7   2     1467.58     1551.69     26.24 o 
  -1   7   2     2329.56     2544.18     35.32 o 
   0   7   2      970.73      981.21     16.80 o 
   1   7   2      305.67      332.02      6.55 o 
   2   7   2       44.73       42.60      4.27 o 
   3   7   2      139.79      128.54      4.56 o 
   4   7   2      272.21      292.60      6.80 o 
   5   7   2      251.03      286.15      7.94 o 
   6   7   2      156.19      136.80      6.28 o 
   7   7   2       40.38       45.44      4.05 o 
   8   7   2      136.88      128.96      6.96 o 
   9   7   2       70.27       67.06      5.45 o 
  10   7   2       62.62       86.60      6.39 o 
  11   7   2       12.09        6.10      3.63 o 
  12   7   2      108.01      113.61      7.68 o 
  13   7   2        2.75       -1.09      4.56 o 
  14   7   2      217.73      198.65     14.99 o 
  15   7   2       46.55       53.72     16.54 o 
  16   7   2       53.26       49.18     12.95 o 
  17   7   2        2.16       10.45      7.76 o 
 -17   8   2       84.71      115.75     17.32 o 
 -16   8   2       29.63       35.45     12.57 o 
 -15   8   2        1.45       -2.82     15.38 o 
 -14   8   2      115.16      126.80     16.61 o 
 -13   8   2      104.94      107.13     36.89 o 
 -12   8   2       96.91       95.01     13.70 o 
 -11   8   2       19.98       20.94      6.45 o 
 -10   8   2      546.93      613.00     18.67 o 
  -9   8   2      209.82      216.71     10.15 o 
  -8   8   2      436.87      464.13     12.31 o 
  -7   8   2     1060.71     1037.32     19.63 o 
  -6   8   2     3029.36     3127.19     44.32 o 
  -5   8   2       20.69       20.87      3.99 o 
  -4   8   2      888.51      935.97     17.53 o 
  -3   8   2      343.89      384.98     18.60 o 
  -2   8   2      143.13      126.69      5.98 o 
  -1   8   2     1162.52     1300.82     21.38 o 
   0   8   2     1226.01     1216.65     18.49 o 
   1   8   2     1165.02     1148.34     19.55 o 
   2   8   2      702.97      716.88     14.95 o 
   3   8   2       22.40       19.40      2.46 o 
   4   8   2      797.01      861.10     14.35 o 
   5   8   2       77.64       75.38      5.75 o 
   6   8   2      209.94      213.64     20.45 o 
   7   8   2      310.54      319.66      8.90 o 
   8   8   2      252.37      243.24      8.98 o 
   9   8   2       26.83       34.12      4.62 o 
  10   8   2      698.47      724.83     16.46 o 
  11   8   2      507.05      473.38     13.85 o 
  12   8   2       10.40        4.86      5.28 o 
  13   8   2        2.73        1.46      7.21 o 
  14   8   2        5.15        4.87      5.51 o 
  15   8   2       23.65       12.68      7.77 o 
  16   8   2       60.21       82.75     18.11 o 
  17   8   2      178.33      167.73     21.03 o 
 -16   9   2       45.82       50.58     13.98 o 
 -15   9   2       23.25       23.04     11.80 o 
 -14   9   2       14.75       11.35      9.79 o 
 -13   9   2      125.05      159.81     45.80 o 
 -12   9   2        0.01       -7.40      7.40 o 
 -11   9   2      532.19      523.15     25.61 o 
 -10   9   2        8.43       13.62      8.32 o 
  -9   9   2      469.01      510.97     16.42 o 
  -8   9   2      199.23      175.93      9.87 o 
  -7   9   2      748.32      712.49     16.06 o 
  -6   9   2      397.51      361.89     10.87 o 
  -5   9   2      975.04     1025.59     19.64 o 
  -4   9   2       61.66       58.61      5.44 o 
  -3   9   2      245.69      221.25      9.67 o 
  -2   9   2        0.50        1.81      2.86 o 
  -1   9   2      947.43      934.95     16.07 o 
   0   9   2      288.38      309.38      8.57 o 
   1   9   2        0.61        1.64      2.55 o 
   2   9   2       19.46       15.97      3.67 o 
   3   9   2        8.38       -4.63      6.48 o 
   4   9   2      188.67      216.31      8.75 o 
   5   9   2        9.34        5.24      3.11 o 
   6   9   2      314.02      297.88      9.51 o 
   7   9   2      698.01      743.56     18.40 o 
   8   9   2       88.88       96.06      7.66 o 
   9   9   2       48.12       52.20      6.40 o 
  10   9   2      122.60      122.50     10.61 o 
  11   9   2       53.80       52.04      6.95 o 
  12   9   2       17.04        8.00      5.19 o 
  13   9   2        7.19        4.35      5.41 o 
  14   9   2      136.22      137.27     12.91 o 
  15   9   2       25.81       24.32     13.06 o 
  16   9   2       15.12       16.11     16.33 o 
 -15  10   2      188.38      215.33     21.65 o 
 -14  10   2        9.74       19.55     11.44 o 
 -13  10   2       16.11       18.70     10.81 o 
 -12  10   2        4.89       -8.03      8.51 o 
 -11  10   2      401.86      319.09     21.46 o 
 -10  10   2        0.65       26.05     14.89 o 
  -9  10   2        9.01        6.60      6.14 o 
  -8  10   2       56.11       70.80      9.98 o 
  -7  10   2        2.31        2.43      4.09 o 
  -6  10   2       16.68       15.04      4.24 o 
  -5  10   2       46.58       60.64      5.77 o 
  -4  10   2     1124.31     1103.52     22.62 o 
  -3  10   2     1292.64     1291.30     26.14 o 
  -2  10   2       50.45       43.91      5.03 o 
  -1  10   2      581.81      649.57     16.79 o 
   0  10   2      724.31      658.94     17.70 o 
   1  10   2      737.61      836.19     20.10 o 
   2  10   2       31.75       35.11      5.11 o 
   3  10   2      201.09      180.23     12.15 o 
   4  10   2       94.12       92.63      9.27 o 
   5  10   2        3.35       -0.19      4.87 o 
   6  10   2       14.13        7.81      5.52 o 
   7  10   2      230.88      176.43     12.14 o 
   8  10   2        6.16       -1.32      4.71 o 
   9  10   2      462.86      465.09     30.08 o 
  10  10   2      141.42      142.02     11.74 o 
  11  10   2        5.94        5.92      6.65 o 
  12  10   2       79.95       94.64     10.95 o 
  13  10   2      225.46      235.59     21.32 o 
  14  10   2       39.42       49.75     12.21 o 
  15  10   2        1.56        3.64      9.48 o 
 -14  11   2      203.75      174.51     29.72 o 
 -13  11   2       33.15      -11.51     15.82 o 
 -12  11   2      251.12      204.92     31.12 o 
 -11  11   2        0.64       12.99     17.86 o 
 -10  11   2        0.20        9.40     16.18 o 
  -9  11   2       12.48        5.08     16.17 o 
  -8  11   2        0.53        9.11     11.84 o 
  -7  11   2        0.14        0.31      8.71 o 
  -6  11   2       63.31       60.17     11.46 o 
  -5  11   2      227.51      225.79     18.85 o 
  -4  11   2      152.86      162.16     12.79 o 
  -3  11   2      660.10      684.08     28.58 o 
  -2  11   2        6.23       -1.27      8.75 o 
  -1  11   2      322.50      334.79     16.27 o 
   0  11   2      699.47      666.56     21.94 o 
   1  11   2       91.42       91.74      9.73 o 
   2  11   2      212.37      196.84     13.26 o 
   3  11   2       46.51       28.34      7.12 o 
   4  11   2      187.21      185.41     12.94 o 
   5  11   2        5.13       -0.07      5.41 o 
   6  11   2      604.07      621.85     26.67 o 
   7  11   2        4.78        6.88     17.25 o 
   8  11   2       15.80       18.86      6.76 o 
   9  11   2        2.89       -0.35      5.73 o 
  10  11   2      263.18      312.27     46.67 o 
  11  11   2       15.57       20.84      7.80 o 
  12  11   2       24.27       21.88      8.06 o 
  13  11   2       77.58       94.34     14.67 o 
  14  11   2        4.25       -8.09     18.04 o 
 -13  12   2       35.95       33.48     21.56 o 
 -12  12   2       16.21        3.97     17.32 o 
 -11  12   2       25.11        6.61     17.89 o 
 -10  12   2       50.71       51.71     21.14 o 
  -9  12   2      150.00      115.83     25.79 o 
  -8  12   2       50.69       93.08     22.69 o 
  -7  12   2       39.60       58.64     31.67 o 
  -6  12   2      320.25      305.62     21.34 o 
  -5  12   2        7.04        8.91     30.55 o 
  -4  12   2      872.46      945.24     35.92 o 
  -3  12   2       68.06       66.82     13.24 o 
  -2  12   2      206.32      197.55     18.48 o 
  -1  12   2      131.13      139.55     12.44 o 
   0  12   2     1798.81     1733.24     40.87 o 
   1  12   2        0.74        4.33      6.46 o 
   2  12   2      385.04      343.30     16.72 o 
   3  12   2        0.88       -5.84      5.84 o 
   4  12   2      283.52      274.99     15.78 o 
   5  12   2      417.01      396.18     18.31 o 
   6  12   2      121.12      107.23     11.21 o 
   7  12   2       13.52       16.22     11.03 o 
   8  12   2       28.12       32.69     11.86 o 
   9  12   2      121.53      128.31     12.41 o 
  10  12   2       20.51       19.10      7.67 o 
  11  12   2       69.40       86.63     11.29 o 
  12  12   2        4.54        7.26     10.29 o 
  13  12   2       32.99       58.33     22.09 o 
 -12  13   2      589.28      567.26     47.70 o 
 -11  13   2      268.85      304.15     40.24 o 
 -10  13   2       66.35       39.65     23.55 o 
  -9  13   2        0.02       -3.29     18.27 o 
  -8  13   2        5.33       12.47     19.98 o 
  -7  13   2       24.63       12.01     10.33 o 
  -6  13   2      462.88      499.49     28.33 o 
  -5  13   2        0.04       -7.60     11.52 o 
  -4  13   2       28.55       34.35     11.90 o 
  -3  13   2      201.20      196.13     19.74 o 
  -2  13   2       56.44       40.76     12.64 o 
  -1  13   2      358.88      395.92     25.06 o 
   0  13   2      274.66      262.86     34.48 o 
   1  13   2       56.83       59.02     10.01 o 
   2  13   2      419.25      396.14     18.80 o 
   3  13   2       20.09       18.51      7.65 o 
   4  13   2      131.12      140.01     13.00 o 
   5  13   2      140.93      120.25     12.48 o 
   6  13   2      192.85      206.23     15.79 o 
   7  13   2       63.19       84.11     11.26 o 
   8  13   2      233.87      250.49     17.12 o 
   9  13   2       85.26       59.92     10.37 o 
  10  13   2        3.27       -5.41      9.20 o 
  11  13   2        5.79       -0.38     17.34 o 
 -10  14   2        9.51       78.89     26.72 o 
  -9  14   2      245.01      239.65     36.44 o 
  -8  14   2        0.20      -15.94     15.94 o 
  -7  14   2        4.53       13.81     18.83 o 
  -6  14   2       28.54        5.47     11.65 o 
  -5  14   2        7.18       -9.17     10.24 o 
  -4  14   2       21.06       19.89     12.56 o 
  -3  14   2      558.46      546.98     29.54 o 
  -2  14   2       23.40        9.25     12.28 o 
  -1  14   2      471.51      544.41     30.15 o 
   0  14   2      138.09      152.36     19.25 o 
   1  14   2      193.24      162.61     32.48 o 
   2  14   2      264.54      277.73     24.14 o 
   3  14   2      282.42      244.83     22.51 o 
   4  14   2      298.29      362.92     35.85 o 
   5  14   2        6.78        1.14     10.00 o 
   6  14   2        1.58       -5.16     11.27 o 
   7  14   2      142.54      118.80     18.84 o 
   8  14   2        7.56       -3.29     10.16 o 
   9  14   2      319.11      324.79     26.45 o 
  10  14   2       69.64       60.74     15.05 o 
  -7  15   2        0.53       -4.09     20.36 o 
  -6  15   2       81.09       79.73     26.33 o 
  -5  15   2        3.79      -10.90     10.90 o 
  -4  15   2      108.79      113.87     18.51 o 
  -3  15   2       41.88       45.78     14.61 o 
  -2  15   2      188.16      203.68     22.28 o 
  -1  15   2       67.14       69.12     16.78 o 
   0  15   2      105.46       99.52     18.29 o 
   1  15   2      143.59      166.90     32.31 o 
   2  15   2        0.02      -11.41     11.41 o 
   3  15   2       29.56        3.10     12.92 o 
   4  15   2       25.87       38.82     13.61 o 
   5  15   2        1.63        4.66     12.89 o 
   6  15   2       52.46       69.02     21.97 o 
   7  15   2       19.76        9.78     20.67 o 
  -4  16   2       44.10       38.44     15.40 o 
  -3  16   2        0.11      -11.45     11.45 o 
  -2  16   2        0.41       -1.61     13.42 o 
  -1  16   2      104.98       65.59     16.97 o 
   0  16   2       47.95       22.66     13.97 o 
   1  16   2       11.26       -1.76     13.14 o 
   2  16   2        0.52      -11.90     11.90 o 
   3  16   2      155.54      169.72     22.07 o 
 -19   1   3        2.30       -0.32     11.12 o 
 -18   1   3       54.86       44.34     13.64 o 
 -17   1   3       49.22       43.62     13.31 o 
 -16   1   3       49.57       47.59     11.75 o 
 -15   1   3      624.33      553.66     26.39 o 
 -14   1   3       49.35       54.43     15.24 o 
 -13   1   3       40.83       41.12      5.53 o 
 -12   1   3        8.67        8.85      2.70 o 
 -11   1   3       53.21       56.00      3.62 o 
 -10   1   3      387.70      430.14      7.82 o 
  -9   1   3      486.70      471.46      8.62 o 
  -8   1   3      316.98      303.12      7.35 o 
  -7   1   3     1993.01     2193.99     24.99 o 
  -6   1   3      162.16      164.89      4.09 o 
  -5   1   3      209.43      227.91      8.45 o 
  -4   1   3     3309.99     3433.72     38.57 o 
  -3   1   3     7253.50     7594.14    100.57 o 
  -2   1   3      426.07      489.44      9.88 o 
  -1   1   3     7714.62     7704.54    102.27 o 
   0   1   3     1045.83     1160.44     19.89 o 
   1   1   3     4405.30     4594.19     63.14 o 
   2   1   3     1750.37     1712.69     22.12 o 
   3   1   3      569.59      427.64      7.24 o 
   5   1   3        1.29       -0.74      1.12 o 
   6   1   3     2231.49     2099.06     32.41 o 
   7   1   3      163.66      189.77      5.56 o 
   8   1   3        7.75        5.15      1.85 o 
   9   1   3      237.25      256.92      8.54 o 
  10   1   3      539.95      500.51     11.25 o 
  11   1   3      242.75      240.21     11.94 o 
  12   1   3      591.91      529.94     11.65 o 
  13   1   3     2102.68     2101.96     30.44 o 
  14   1   3     1295.47     1327.87     22.28 o 
  15   1   3      106.18       90.51      6.58 o 
  16   1   3      112.96      108.21      8.06 o 
  17   1   3      142.48      142.27      8.50 o 
  18   1   3      549.51      604.90     20.61 o 
  19   1   3      204.42      233.00     14.33 o 
 -19   2   3       18.69       26.24     12.80 o 
 -18   2   3      306.49      352.30     30.50 o 
 -17   2   3        3.13       -5.87      9.85 o 
 -16   2   3       10.05        4.52      8.77 o 
 -15   2   3      357.11      328.59     29.93 o 
 -14   2   3      461.10      446.40     17.61 o 
 -13   2   3      538.28      579.18     26.42 o 
 -12   2   3     1110.77     1135.24     17.00 o 
 -11   2   3      713.56      758.09     23.90 o 
 -10   2   3      371.07      317.67      8.32 o 
  -9   2   3      653.35      604.27     14.69 o 
  -8   2   3     1206.53     1193.60     21.04 o 
  -7   2   3      516.70      560.84      8.85 o 
  -6   2   3     3129.32     3312.59     42.31 o 
  -5   2   3     4006.93     4629.28     57.19 o 
  -4   2   3     8085.62     7838.93     94.68 o 
  -3   2   3        0.00        0.64      1.15 o 
  -2   2   3        0.10        0.91      1.55 o 
  -1   2   3      263.77      244.57      4.76 o 
   0   2   3     1301.74     1171.07     17.47 o 
   1   2   3     1483.76     1548.26     20.55 o 
   2   2   3     1431.93     1420.95     16.92 o 
   3   2   3     1457.22     1580.14     23.69 o 
   4   2   3      757.74      267.47     14.17 o 
   5   2   3      302.42      279.30      6.24 o 
   6   2   3       15.46       15.75      2.28 o 
   7   2   3      408.07      371.61      8.31 o 
   8   2   3      122.36       91.00      4.76 o 
   9   2   3      561.07      550.49     14.00 o 
  10   2   3      574.41      569.04     12.37 o 
  11   2   3      641.94      562.25     12.84 o 
  12   2   3      101.19      100.35      7.28 o 
  13   2   3       28.48       20.20      3.76 o 
  14   2   3       88.76      121.19      7.01 o 
  15   2   3       22.16       22.79      4.34 o 
  16   2   3      258.82      268.72     10.73 o 
  17   2   3       19.65       29.74      5.30 o 
  18   2   3       29.56       24.38      5.50 o 
  19   2   3      613.01      686.91     25.87 o 
 -19   3   3      232.05      252.82     24.78 o 
 -18   3   3      364.53      355.49     26.30 o 
 -17   3   3        1.89       -5.89      9.29 o 
 -16   3   3      150.74      126.82     16.04 o 
 -15   3   3       21.83       11.06      9.99 o 
 -14   3   3       10.77       13.06      6.35 o 
 -13   3   3       18.35       16.22      4.88 o 
 -12   3   3       11.85       12.91      4.50 o 
 -11   3   3      121.99      114.99      5.43 o 
 -10   3   3      562.74      598.02     11.50 o 
  -9   3   3      870.66      909.26     22.55 o 
  -8   3   3      323.53      362.32      9.97 o 
  -7   3   3      587.36      598.15     11.26 o 
  -6   3   3     2890.12     3113.14     36.79 o 
  -5   3   3     3989.23     4187.11     88.37 o 
  -4   3   3     2105.70     2179.37     28.51 o 
  -3   3   3       57.11       34.14      2.61 o 
  -2   3   3       96.53       71.57      6.52 o 
  -1   3   3     2276.48     2293.21     33.31 o 
   0   3   3      321.74      287.72      5.75 o 
   1   3   3     4740.32     4801.10     75.38 o 
   3   3   3      133.51      101.04      4.07 o 
   4   3   3     2717.55     2950.04     37.95 o 
   5   3   3       43.95       38.48      3.82 o 
   6   3   3     1519.02     1601.87     23.77 o 
   7   3   3       62.88       63.22      3.86 o 
   8   3   3        0.35        5.10      2.06 o 
   9   3   3       88.65      100.38      5.50 o 
  10   3   3      292.23      302.60      8.94 o 
  11   3   3     1326.69     1270.64     22.09 o 
  12   3   3       84.63       83.99      7.43 o 
  13   3   3       54.17       53.74     12.46 o 
  14   3   3      734.13      707.03     19.81 o 
  15   3   3      132.53      123.74      7.61 o 
  16   3   3      149.18      162.90      8.92 o 
  17   3   3        0.17        0.14      4.14 o 
  18   3   3      132.70      153.94     11.75 o 
  19   3   3      110.30      125.76     13.94 o 
 -19   4   3       12.08       13.68     12.27 o 
 -18   4   3        0.55      -12.24     17.79 o 
 -17   4   3        3.25       -9.09      9.09 o 
 -16   4   3      210.91      187.38     18.35 o 
 -15   4   3      430.83      436.80     18.38 o 
 -14   4   3      437.37      394.88     17.30 o 
 -13   4   3      226.70      216.37     20.73 o 
 -12   4   3      461.20      428.73     13.71 o 
 -11   4   3       97.62      100.31      6.98 o 
 -10   4   3      174.34      202.10      8.75 o 
  -9   4   3        8.34        6.94      2.26 o 
  -8   4   3     1645.45     1650.35     22.60 o 
  -7   4   3      188.38      201.51      5.88 o 
  -6   4   3      135.68      175.46      5.79 o 
  -5   4   3      153.84      117.11      4.80 o 
  -4   4   3       53.86       44.00      3.21 o 
  -3   4   3      141.56      138.00      5.98 o 
  -2   4   3     3566.05     3748.79     53.29 o 
  -1   4   3      822.43      402.94     20.06 o 
   0   4   3       33.80       18.73     10.06 o 
   2   4   3       52.67       74.49      4.26 o 
   3   4   3     4013.56     4259.18     60.55 o 
   4   4   3     2254.14     2602.33    127.51 o 
   5   4   3        0.35        0.19      1.40 o 
   6   4   3       34.70       34.34      4.32 o 
   7   4   3      613.98      684.64     12.94 o 
   8   4   3       99.81       98.76      6.01 o 
   9   4   3       73.26       81.63      6.37 o 
  10   4   3        3.71       -1.10      2.99 o 
  11   4   3        0.65       -1.37      3.53 o 
  12   4   3       16.83       16.38      4.06 o 
  13   4   3       14.69       20.13      4.24 o 
  14   4   3      192.11      193.38      9.87 o 
  15   4   3      435.25      422.70     17.00 o 
  16   4   3        1.71       -1.06      3.81 o 
  17   4   3       24.20       29.18      5.56 o 
  18   4   3        4.13        7.57      7.25 o 
 -18   5   3        8.90       -9.89     10.53 o 
 -17   5   3        4.54        1.90     10.72 o 
 -16   5   3       40.93       37.36     11.89 o 
 -15   5   3      195.61      206.79     14.75 o 
 -14   5   3       60.01       68.91     12.98 o 
 -13   5   3        2.05        2.58      5.58 o 
 -12   5   3      186.91      193.93     12.36 o 
 -11   5   3      707.05      768.08     23.39 o 
 -10   5   3      272.04      263.38      8.93 o 
  -9   5   3      101.93      100.61      5.94 o 
  -8   5   3       40.17       39.36      4.68 o 
  -7   5   3     2035.86     2059.63     27.10 o 
  -6   5   3      443.28      453.15      9.00 o 
  -5   5   3     2930.82     3043.99     45.77 o 
  -4   5   3     1594.43     1643.51     23.91 o 
  -3   5   3      169.14      151.42      8.82 o 
  -2   5   3      940.16     1034.37     16.31 o 
  -1   5   3       22.94        3.96      2.90 o 
   0   5   3      170.61      164.64      6.05 o 
   1   5   3     2440.62     2569.71     37.66 o 
   2   5   3      453.24      532.75      8.83 o 
   3   5   3       19.89        6.24      1.68 o 
   4   5   3     1872.91     1833.98     23.61 o 
   5   5   3        9.10       10.58      2.03 o 
   6   5   3      253.72      202.66      6.30 o 
   7   5   3      287.66      338.86      8.82 o 
   8   5   3      144.38      143.66     11.54 o 
   9   5   3      124.04      122.67      6.52 o 
  10   5   3      172.09      186.81      8.07 o 
  11   5   3        9.57       15.86      3.83 o 
  12   5   3      762.02      689.08     15.83 o 
  13   5   3       10.75       14.23      4.27 o 
  14   5   3        0.05       -3.78      3.78 o 
  15   5   3      139.73      120.68      8.46 o 
  16   5   3       18.98       26.17      5.60 o 
  17   5   3       33.43       37.28      7.20 o 
  18   5   3      199.29      233.46     19.54 o 
 -18   6   3      256.45      254.24     23.05 o 
 -17   6   3      537.66      560.08     28.98 o 
 -16   6   3        2.60       10.74      8.30 o 
 -15   6   3      253.27      261.62     16.50 o 
 -14   6   3        1.24        0.58      6.24 o 
 -13   6   3        0.04        1.68      8.21 o 
 -12   6   3      304.30      278.67     31.86 o 
 -11   6   3      142.79      175.41     11.66 o 
 -10   6   3     1228.86     1130.73     20.68 o 
  -9   6   3        7.41        6.98      3.51 o 
  -8   6   3     1911.92     1934.63     29.51 o 
  -7   6   3       69.38       74.78      4.65 o 
  -6   6   3      122.99      154.45      5.88 o 
  -5   6   3      215.35      239.43      7.27 o 
  -4   6   3        4.06        1.92      2.58 o 
  -3   6   3      102.89       98.50      5.11 o 
  -2   6   3       70.24       89.36      4.29 o 
  -1   6   3     1562.86     1475.09     20.09 o 
   0   6   3       16.02       16.25      2.48 o 
   1   6   3      606.05      584.77     11.25 o 
   2   6   3      572.28      549.21      9.36 o 
   3   6   3      517.98      499.26      9.06 o 
   4   6   3      496.45      472.56      9.10 o 
   5   6   3        5.43        8.83      2.24 o 
   6   6   3      383.64      409.10      9.70 o 
   7   6   3      450.87      417.68     10.09 o 
   8   6   3        2.71       -0.21      2.96 o 
   9   6   3      131.46      143.81      7.34 o 
  10   6   3      394.96      343.16     10.35 o 
  11   6   3       32.41       28.14      4.49 o 
  12   6   3      102.20       82.19      6.50 o 
  13   6   3      153.47      156.70      9.04 o 
  14   6   3        1.35        7.13      4.38 o 
  15   6   3        3.16       10.32      4.93 o 
  16   6   3       32.50       28.70      6.22 o 
  17   6   3       83.94      105.29     13.93 o 
  18   6   3       17.73       28.81     13.68 o 
 -17   7   3       30.00       16.29     12.51 o 
 -16   7   3        5.76        5.96      8.73 o 
 -15   7   3        2.41       -7.11      7.11 o 
 -14   7   3       12.78        2.90      6.82 o 
 -13   7   3       42.28       41.87     15.58 o 
 -12   7   3      507.86      525.05     24.98 o 
 -11   7   3      164.32      157.66     15.26 o 
 -10   7   3      503.85      482.56     17.30 o 
  -9   7   3        6.21        0.94      3.20 o 
  -8   7   3      310.46      338.27     10.29 o 
  -7   7   3       78.30       54.25      4.98 o 
  -6   7   3      285.58      328.07      8.70 o 
  -5   7   3     1003.00     1009.58     16.34 o 
  -4   7   3      780.81      937.93     15.37 o 
  -3   7   3      122.23      132.96      7.14 o 
  -2   7   3       35.65       37.03      3.34 o 
  -1   7   3     1931.76     2133.41     30.06 o 
   0   7   3       82.11       94.16      4.72 o 
   1   7   3     1179.28     1250.09     20.15 o 
   2   7   3       55.86       66.52      3.46 o 
   3   7   3      346.08      322.18      6.81 o 
   4   7   3     1576.32     1573.07     21.89 o 
   5   7   3        2.52        0.95      2.41 o 
   6   7   3       16.32       18.04      3.14 o 
   7   7   3       26.97       25.41      3.71 o 
   8   7   3      335.13      357.75      9.38 o 
   9   7   3      206.01      258.59      9.17 o 
  10   7   3      139.24      117.29      7.19 o 
  11   7   3        1.14       -1.24      3.34 o 
  12   7   3      142.44      132.64      8.35 o 
  13   7   3       43.14       41.58      5.64 o 
  14   7   3       90.52       86.27      8.27 o 
  15   7   3       15.32       16.25      6.12 o 
  16   7   3       37.66       39.97      9.03 o 
  17   7   3        9.18        4.06      7.65 o 
 -17   8   3       17.22        2.37     15.78 o 
 -16   8   3       12.73       16.68     28.29 o 
 -15   8   3      162.60      200.23     19.68 o 
 -14   8   3       40.65       45.77     12.65 o 
 -13   8   3       12.18        2.31      9.07 o 
 -12   8   3      249.04      230.34     19.40 o 
 -11   8   3        0.57        6.40      8.20 o 
 -10   8   3      831.12      808.41     30.00 o 
  -9   8   3      119.21      127.66      9.94 o 
  -8   8   3      382.08      354.69     10.79 o 
  -7   8   3       42.85       42.33      5.00 o 
  -6   8   3      440.96      455.86     17.53 o 
  -5   8   3       98.78      123.07      6.08 o 
  -4   8   3        9.58        1.10      2.92 o 
  -3   8   3      141.79      153.63      7.15 o 
  -2   8   3       92.04      116.81      5.93 o 
  -1   8   3       47.51       54.85      4.89 o 
   0   8   3      119.89      145.02      6.36 o 
   1   8   3      156.84      155.66      6.80 o 
   2   8   3        1.95        1.65      2.44 o 
   3   8   3      861.64      893.58     16.67 o 
   4   8   3        6.55        3.21      2.59 o 
   5   8   3      407.02      409.22     10.74 o 
   6   8   3      948.12      958.61     16.21 o 
   7   8   3      248.88      244.77      7.88 o 
   8   8   3      213.28      203.17      7.94 o 
   9   8   3        2.35        9.88      3.65 o 
  10   8   3      318.50      309.16     10.62 o 
  11   8   3       12.90        8.95      4.31 o 
  12   8   3      222.49      227.71     13.85 o 
  13   8   3      223.27      238.46     11.49 o 
  14   8   3      156.53      157.33     11.25 o 
  15   8   3      153.93      149.36     11.65 o 
  16   8   3       20.90       16.60     11.94 o 
 -16   9   3      188.87      181.43     20.38 o 
 -15   9   3       26.01       46.52     13.51 o 
 -14   9   3        0.67       13.12     10.38 o 
 -13   9   3      390.14      397.30     24.84 o 
 -12   9   3       90.17       79.95     13.20 o 
 -11   9   3     2271.89     2226.32    124.25 o 
 -10   9   3      130.00      125.37     14.25 o 
  -9   9   3        0.06       -1.84      6.61 o 
  -8   9   3        7.00       -2.17      4.23 o 
  -7   9   3     2106.74     2184.96     38.65 o 
  -6   9   3       45.42       45.50      8.28 o 
  -5   9   3      894.12      857.14     17.61 o 
  -4   9   3      474.76      478.13     14.00 o 
  -3   9   3      448.98      471.38     19.21 o 
  -2   9   3       31.28       41.11      4.88 o 
  -1   9   3        2.84       -0.60      2.71 o 
   0   9   3      157.97      158.39      7.53 o 
   1   9   3     2560.80     2578.05     38.09 o 
   2   9   3      305.15      352.17     22.19 o 
   3   9   3      405.98      361.34     11.27 o 
   4   9   3       68.14       69.09      5.46 o 
   5   9   3       54.70       80.46      5.82 o 
   6   9   3       45.78       58.97      5.26 o 
   7   9   3     2500.13     2484.37     37.63 o 
   8   9   3       23.74       22.19      4.37 o 
   9   9   3       21.72       23.20      5.22 o 
  10   9   3      122.65       96.87      8.49 o 
  11   9   3       19.34       15.58      5.00 o 
  12   9   3        5.91        8.14      5.97 o 
  13   9   3        0.95        7.76      6.28 o 
  14   9   3        8.14        1.78      6.76 o 
  15   9   3      120.32      121.44     15.58 o 
  16   9   3        2.36       14.71     14.45 o 
 -15  10   3      177.46      276.51     30.65 o 
 -14  10   3      127.66      127.55     25.01 o 
 -13  10   3      217.93      191.41     19.55 o 
 -12  10   3      190.54      176.26     17.92 o 
 -11  10   3      237.24      243.82     19.84 o 
 -10  10   3      110.27      114.55     14.13 o 
  -9  10   3       49.60       65.26     11.75 o 
  -8  10   3      498.51      489.23     22.92 o 
  -7  10   3      277.90      276.96     11.94 o 
  -6  10   3        9.58        1.74      4.42 o 
  -5  10   3      122.30      107.45      8.19 o 
  -4  10   3       55.13       74.10     14.06 o 
  -3  10   3      211.79      213.46     12.16 o 
  -2  10   3      796.52      883.60     20.51 o 
  -1  10   3       29.15       12.28      5.21 o 
   0  10   3        7.30        3.65      4.28 o 
   1  10   3       39.43       51.45      6.11 o 
   2  10   3      270.92      249.87     12.63 o 
   3  10   3     1429.13     1399.44     24.36 o 
   4  10   3      193.42      192.57     10.26 o 
   5  10   3       11.14       19.70      4.08 o 
   6  10   3       43.09       43.02      5.04 o 
   7  10   3       36.26       27.99      5.19 o 
   8  10   3      113.02      104.14      7.43 o 
   9  10   3      430.78      404.58     17.24 o 
  10  10   3       11.42       15.29      6.19 o 
  11  10   3       97.29      109.95     16.79 o 
  12  10   3      140.86      168.09     13.51 o 
  13  10   3        0.31       -3.12      7.85 o 
  14  10   3        4.26        7.26      8.90 o 
  15  10   3      516.92      533.11     30.56 o 
 -14  11   3      245.38      256.53     34.97 o 
 -13  11   3       28.18       -7.54     16.41 o 
 -12  11   3      662.94      632.12     45.80 o 
 -11  11   3        1.04       -2.69     15.01 o 
 -10  11   3        8.42       -8.09     14.81 o 
  -9  11   3       76.30       54.94     19.95 o 
  -8  11   3      496.61      547.09     41.30 o 
  -7  11   3       10.43        3.28      8.50 o 
  -6  11   3      135.79      152.40     15.80 o 
  -5  11   3       19.29       16.80     11.57 o 
  -4  11   3      247.30      239.32     19.68 o 
  -3  11   3        0.00       -0.39      8.25 o 
  -2  11   3       79.04       82.39      9.99 o 
  -1  11   3      152.08      146.82     11.93 o 
   0  11   3     1116.30     1019.14     27.97 o 
   1  11   3      705.52      637.18     21.29 o 
   2  11   3      410.93      405.25     19.65 o 
   3  11   3      102.44      110.04     17.45 o 
   4  11   3      198.54      171.19     20.58 o 
   5  11   3      363.94      336.34     22.05 o 
   6  11   3      100.87       78.75      9.45 o 
   7  11   3        3.30        3.33      5.88 o 
   8  11   3     1150.43     1114.55     30.73 o 
   9  11   3      476.81      449.69     18.69 o 
  10  11   3      250.20      240.59     30.12 o 
  11  11   3        8.95       15.86      7.24 o 
  12  11   3        5.67        4.48      7.03 o 
  13  11   3       68.94       54.97      9.85 o 
  14  11   3       45.30       45.44     12.47 o 
 -13  12   3        5.50      -18.90     18.90 o 
 -12  12   3      117.70      113.45     27.19 o 
 -11  12   3        0.15       -9.39     19.12 o 
 -10  12   3        2.25       -2.44     18.59 o 
  -9  12   3        0.00       -7.35     15.26 o 
  -8  12   3        4.90      -14.86     14.86 o 
  -7  12   3      182.47      235.95     31.78 o 
  -6  12   3       17.11       21.23     10.27 o 
  -5  12   3       22.55       20.55     12.68 o 
  -4  12   3      773.27      769.78     25.31 o 
  -3  12   3      127.91      100.78     15.33 o 
  -2  12   3      121.07      131.38     16.15 o 
  -1  12   3        9.35        9.44      9.77 o 
   0  12   3      661.24      616.97     22.11 o 
   1  12   3       99.35       78.49     12.22 o 
   2  12   3      289.58      292.47     18.99 o 
   3  12   3      319.12      322.86     17.21 o 
   4  12   3      713.02      697.64     23.60 o 
   5  12   3      264.43      252.93     16.22 o 
   6  12   3        0.03       -7.52      7.52 o 
   7  12   3      114.44      143.22     21.34 o 
   8  12   3      163.59      106.21     11.73 o 
   9  12   3        1.95        0.51      6.81 o 
  10  12   3      201.12      211.37     15.78 o 
  11  12   3       31.29       12.31      7.94 o 
  12  12   3        8.22       -1.36      8.23 o 
  13  12   3        2.59        0.40     10.08 o 
 -11  13   3       37.14       44.89     22.49 o 
 -10  13   3       10.48       11.95     19.57 o 
  -9  13   3        5.22       -6.50     19.78 o 
  -8  13   3        7.69        6.45     18.94 o 
  -7  13   3      350.09      378.47     40.96 o 
  -6  13   3       19.25       -3.12      9.53 o 
  -5  13   3      488.34      475.04     26.29 o 
  -4  13   3        1.47       -3.73      9.71 o 
  -3  13   3        3.39       -9.83      9.83 o 
  -2  13   3       83.53       70.72     14.26 o 
  -1  13   3       38.86       36.81      9.11 o 
   0  13   3       61.31       54.60     10.03 o 
   1  13   3      973.25     1038.50     30.62 o 
   2  13   3        4.28       15.51      7.60 o 
   3  13   3        6.61        4.37      6.95 o 
   4  13   3      109.11      112.64     12.15 o 
   5  13   3       25.31       23.79      7.93 o 
   6  13   3       10.05        5.27     14.24 o 
   7  13   3      130.90      161.81     24.14 o 
   8  13   3       61.88       68.42     10.74 o 
   9  13   3        9.20        2.03      7.38 o 
  10  13   3       23.67       25.48      8.98 o 
  11  13   3      287.08      306.07     19.84 o 
 -10  14   3        0.48       27.04     22.86 o 
  -9  14   3       55.20       63.75     24.51 o 
  -8  14   3        3.94        0.03     19.05 o 
  -7  14   3        1.11       27.63     20.84 o 
  -6  14   3       78.84       78.21     24.70 o 
  -5  14   3       18.69       27.61     19.87 o 
  -4  14   3        0.01       -3.02     10.80 o 
  -3  14   3        0.92       -4.07     10.20 o 
  -2  14   3      216.72      232.80     22.39 o 
  -1  14   3        2.24       -4.12     11.40 o 
   0  14   3      266.85      288.68     24.45 o 
   1  14   3      264.45      254.66     20.07 o 
   2  14   3      369.53      361.35     19.57 o 
   3  14   3       15.84       21.16      8.59 o 
   4  14   3       45.62       41.30      9.66 o 
   5  14   3      292.96      304.83     19.54 o 
   6  14   3       46.47       46.18     16.96 o 
   7  14   3        0.92       -5.11      7.34 o 
   8  14   3        5.98       -0.33      8.79 o 
   9  14   3       45.32       23.67     12.20 o 
  -7  15   3        0.04       -9.80     20.77 o 
  -6  15   3       14.32       -2.14     20.48 o 
  -5  15   3       83.02       55.58     24.67 o 
  -4  15   3      156.63      107.24     18.05 o 
  -3  15   3      123.00      144.38     20.01 o 
  -2  15   3       16.54      -10.89     11.13 o 
  -1  15   3      589.12      554.41     44.12 o 
   0  15   3      257.72      249.36     45.64 o 
   1  15   3      183.80      140.63     19.68 o 
   2  15   3      806.69      771.71     37.39 o 
   3  15   3       13.50        4.41     12.45 o 
   4  15   3      168.22      187.31     71.82 o 
   5  15   3      115.66      138.49     19.63 o 
   6  15   3      128.83      119.83     19.17 o 
   7  15   3        0.21       -5.37     10.93 o 
  -3  16   3      214.59      183.90     22.67 o 
  -2  16   3       24.41       19.15     13.84 o 
  -1  16   3      282.33      245.72     44.64 o 
   0  16   3        0.56      -12.76     12.76 o 
   1  16   3       17.53       12.66     13.50 o 
   2  16   3        0.01        2.61     12.88 o 
   3  16   3        0.16        7.33     13.42 o 
 -19   0   4        1.28       13.44     16.25 o 
 -18   0   4       82.11       90.84     23.04 o 
 -17   0   4       64.46       64.92     18.91 o 
 -16   0   4      293.21      325.75     32.62 o 
 -15   0   4     1655.16     1743.55     73.04 o 
 -14   0   4       37.31       25.34     13.16 o 
 -13   0   4     1397.01     1410.07     59.28 o 
 -12   0   4        6.00       11.51     10.29 o 
 -11   0   4        3.23       -3.21      3.21 o 
 -10   0   4        3.93       -0.43      2.78 o 
  -9   0   4     2080.33     2116.21     60.03 o 
  -8   0   4     2005.44     1870.83     29.62 o 
  -7   0   4       21.34       28.74      3.38 o 
  -6   0   4      919.85     1125.74     21.63 o 
  -5   0   4      823.78      746.07     55.22 o 
  -3   0   4     2117.41     2224.53     44.83 o 
  -2   0   4     4137.52     4025.13     62.93 o 
  -1   0   4       67.22       35.12      2.93 o 
   0   0   4     7557.28     7744.84    148.10 o 
   1   0   4      236.38      260.50      8.32 o 
   2   0   4     1862.11     1625.56     34.93 o 
   5   0   4     4805.06     5175.37    166.44 o 
   6   0   4     2367.55     2309.19     48.33 o 
   7   0   4      161.82      184.45     23.24 o 
   8   0   4      719.85      856.06     22.99 o 
   9   0   4        6.10        5.87      2.98 o 
  10   0   4      259.59      268.05     10.52 o 
  11   0   4     3419.23     3356.88     60.84 o 
  12   0   4      294.17      303.32     12.32 o 
  13   0   4       73.47       87.48      8.31 o 
  14   0   4      334.80      342.92     14.54 o 
  15   0   4       74.74       88.28      9.51 o 
  16   0   4     1797.46     1856.82     42.23 o 
  17   0   4      524.49      588.19     21.40 o 
  18   0   4        7.73        7.93      6.37 o 
  19   0   4       44.97       52.30      9.35 o 
 -19   1   4      180.16      226.74     43.00 o 
 -18   1   4       56.74       51.43     13.55 o 
 -17   1   4        2.66       -4.06     20.35 o 
 -16   1   4      419.49      354.94     56.77 o 
 -15   1   4     1577.74     1681.80     50.33 o 
 -14   1   4       17.43        9.39     12.72 o 
 -13   1   4      171.04      182.53     20.05 o 
 -12   1   4     2268.78     2263.64     45.43 o 
 -11   1   4      534.86      542.35     10.28 o 
 -10   1   4       25.62       24.26      2.36 o 
  -9   1   4      585.35      612.69     12.07 o 
  -8   1   4     1068.94     1125.00     13.89 o 
  -7   1   4      566.44      554.88      7.70 o 
  -6   1   4      517.36      445.58     12.56 o 
  -5   1   4     1633.49     1767.80     26.36 o 
  -3   1   4     1915.92      849.19     26.74 o 
  -2   1   4     2130.73     1993.02     25.22 o 
  -1   1   4     1305.39     1361.38     16.20 o 
   0   1   4     2921.19     3043.96     42.77 o 
   1   1   4     4062.45     3845.53     53.66 o 
   2   1   4      392.05      359.51      8.82 o 
   5   1   4      204.85      190.67      5.12 o 
   6   1   4     1114.20     1048.35     14.84 o 
   7   1   4        7.01        0.89      1.12 o 
   8   1   4      748.01      741.48     15.95 o 
   9   1   4       22.09       18.92      2.66 o 
  10   1   4      354.46      348.60      9.25 o 
  11   1   4        0.09       -2.39      2.39 o 
  12   1   4        7.05       -1.25      2.39 o 
  13   1   4      264.01      280.11      9.08 o 
  14   1   4       75.19       77.98      5.85 o 
  15   1   4      541.28      584.19     14.08 o 
  16   1   4      258.29      288.71     11.03 o 
  17   1   4       14.52       18.32      4.79 o 
  18   1   4       24.50       24.46      5.26 o 
  19   1   4        2.67        1.46      4.69 o 
 -19   2   4        3.28      -10.35     10.35 o 
 -18   2   4       23.57       17.36     11.48 o 
 -17   2   4       60.05       55.10     12.63 o 
 -16   2   4        0.46       -0.03      8.55 o 
 -15   2   4        3.31       12.56      9.13 o 
 -14   2   4        5.58       -5.90      7.16 o 
 -13   2   4      105.58       90.25      9.01 o 
 -12   2   4      226.61      231.00     17.20 o 
 -11   2   4      222.01      189.84      8.66 o 
 -10   2   4      241.63      258.92      7.24 o 
  -9   2   4       45.64       50.86      4.08 o 
  -8   2   4       19.53       27.33      2.14 o 
  -7   2   4      154.58      182.29      5.15 o 
  -6   2   4        2.59        1.66      1.25 o 
  -5   2   4     1528.78     1627.53     26.13 o 
  -4   2   4     2278.03     2350.61     60.74 o 
  -3   2   4      415.91      182.29     11.35 o 
  -2   2   4      501.63      537.57     10.75 o 
  -1   2   4     3030.70     3058.58     47.83 o 
   0   2   4      141.25      174.64      4.85 o 
   1   2   4       83.21       78.97      2.64 o 
   2   2   4      978.15      988.63     14.12 o 
   3   2   4        7.89        9.41      1.66 o 
   4   2   4     2091.22     2061.15     25.68 o 
   5   2   4      596.48      502.96     23.13 o 
   6   2   4        7.10        5.27      1.51 o 
   7   2   4     1960.88     2041.04     26.39 o 
   8   2   4        2.44        4.53      1.63 o 
   9   2   4       71.47       78.98      6.99 o 
  10   2   4       20.44       22.41      3.27 o 
  11   2   4        0.42       -2.44      2.44 o 
  12   2   4       19.39       18.92      3.67 o 
  13   2   4      755.38      696.28     15.83 o 
  14   2   4       13.40        7.64      3.46 o 
  15   2   4        3.58        7.84      3.70 o 
  16   2   4      187.64      203.68      9.76 o 
  17   2   4      137.15      161.46      9.11 o 
  18   2   4       69.71       77.39      7.30 o 
  19   2   4       36.46       37.47      7.06 o 
 -19   3   4        6.65        5.81     11.48 o 
 -18   3   4      468.79      475.34     27.55 o 
 -17   3   4       50.88       47.98     12.87 o 
 -16   3   4       49.73       71.18     13.41 o 
 -15   3   4       73.02       80.52     18.73 o 
 -14   3   4      203.05      182.51     20.52 o 
 -13   3   4     1466.76     1505.33     34.83 o 
 -12   3   4      154.84      157.60     10.96 o 
 -11   3   4        9.92        4.88      3.83 o 
 -10   3   4      177.99      201.62      6.43 o 
  -9   3   4     2752.70     2765.08     31.88 o 
  -8   3   4      346.92      341.95      7.11 o 
  -7   3   4     4472.51     4430.96     44.39 o 
  -6   3   4     1034.10     1160.43     14.92 o 
  -5   3   4     2024.84     2073.94     31.28 o 
  -4   3   4      103.13      132.10      4.14 o 
  -3   3   4        2.48        8.89      1.77 o 
  -1   3   4        5.81        9.15      1.84 o 
   0   3   4      597.57      665.97     13.37 o 
   3   3   4     2838.26     2715.58     39.28 o 
   4   3   4     1516.63     1560.78     21.50 o 
   5   3   4      101.23       75.96      3.39 o 
   6   3   4       29.49       50.39      3.97 o 
   7   3   4      331.26      361.80      8.97 o 
   8   3   4      115.15      102.67      7.31 o 
   9   3   4      125.76      111.53      7.01 o 
  10   3   4      295.54      260.71     11.46 o 
  11   3   4      984.38      959.23     18.27 o 
  12   3   4        3.69        2.07      2.99 o 
  13   3   4      127.86      114.73      7.27 o 
  14   3   4      172.11      174.61      9.25 o 
  15   3   4       99.43      105.43      7.67 o 
  16   3   4        1.65        3.08      4.30 o 
  17   3   4      148.81      128.81      8.56 o 
  18   3   4      372.67      420.64     13.61 o 
 -19   4   4        0.58       -7.01     18.49 o 
 -18   4   4       46.92       17.09     12.49 o 
 -17   4   4      483.17      563.71     29.54 o 
 -16   4   4      360.79      378.62     25.80 o 
 -15   4   4       86.12       90.53     13.78 o 
 -14   4   4      349.68      326.28     21.50 o 
 -13   4   4      131.35      132.97     11.14 o 
 -12   4   4       31.19       23.19      6.51 o 
 -11   4   4       64.48       62.65      6.62 o 
 -10   4   4       53.66       65.78     11.18 o 
  -9   4   4      162.96      168.56      5.75 o 
  -8   4   4       29.06       24.80      2.89 o 
  -7   4   4     2979.27     3314.65     36.97 o 
  -6   4   4     2255.29     2453.89     28.16 o 
  -5   4   4      955.64     1040.11     13.72 o 
  -4   4   4     2363.24     2515.64     30.41 o 
  -3   4   4     1631.68     1903.47     25.90 o 
  -2   4   4     2185.75     2450.99     32.34 o 
  -1   4   4      165.05      191.48      6.42 o 
   0   4   4      958.47     1143.47     16.83 o 
   1   4   4     8436.05     8370.96    100.84 o 
   2   4   4      367.00      433.40      9.03 o 
   3   4   4      732.83      811.82     13.20 o 
   4   4   4        6.20        3.38      1.58 o 
   5   4   4       83.79      110.13      4.57 o 
   6   4   4     2293.70     2415.67     38.05 o 
   7   4   4       34.85       29.33      4.13 o 
   9   4   4      327.79      325.71     10.01 o 
  10   4   4     2179.53     2143.62     36.07 o 
  11   4   4     1968.59     1985.37     34.69 o 
  12   4   4      769.04      759.58     18.28 o 
  13   4   4       34.14       31.45      5.20 o 
  14   4   4       10.94        6.43      4.53 o 
  15   4   4        1.21        1.83      4.03 o 
  16   4   4       24.84       35.35      5.33 o 
  17   4   4       14.56       18.47      5.25 o 
  18   4   4       30.30       33.31      6.01 o 
 -18   5   4        0.16       -4.31     10.95 o 
 -17   5   4       71.84       76.27     14.46 o 
 -16   5   4       61.80       63.71     12.95 o 
 -15   5   4        0.10       -4.97     10.48 o 
 -14   5   4       33.71       21.55      7.87 o 
 -13   5   4       13.61       10.14      6.51 o 
 -12   5   4      585.84      556.31     19.00 o 
 -11   5   4     2020.98     2060.65     36.65 o 
 -10   5   4     3570.33     3498.52     48.88 o 
  -9   5   4     1137.55     1218.74     17.54 o 
  -8   5   4       77.92       92.59      5.72 o 
  -7   5   4     1688.23     1863.05     25.18 o 
  -6   5   4       16.67       18.06      2.53 o 
  -5   5   4       14.39        5.98      2.23 o 
  -4   5   4      112.48       92.36      3.80 o 
  -3   5   4      777.72      791.44     13.08 o 
  -2   5   4      167.47      174.01      8.13 o 
  -1   5   4      921.39      999.14     15.97 o 
   0   5   4       68.21       92.84      4.26 o 
   1   5   4      327.69      345.42      8.91 o 
   2   5   4      112.58      106.94      4.79 o 
   3   5   4     1007.10      990.10     18.34 o 
   4   5   4      414.31      450.05     11.00 o 
   5   5   4     1475.97     1513.51     26.12 o 
   6   5   4     1185.59     1222.32     24.16 o 
   7   5   4        4.52        2.87      1.65 o 
   8   5   4       86.10       68.39      5.26 o 
   9   5   4       96.17       85.53      6.50 o 
  10   5   4      600.51      553.06     14.46 o 
  11   5   4        0.67        1.35      3.39 o 
  12   5   4      281.95      290.63     14.64 o 
  13   5   4       14.52        9.01      4.16 o 
  14   5   4        2.71        1.53      4.61 o 
  15   5   4      104.50      100.46      7.98 o 
  16   5   4      246.88      253.40     12.33 o 
  17   5   4      225.01      243.96     11.43 o 
  18   5   4       22.65       20.91      8.55 o 
 -18   6   4        0.26       -4.00     11.34 o 
 -17   6   4       13.13       -4.75      9.62 o 
 -16   6   4        0.24        1.06     11.50 o 
 -15   6   4       55.03       36.93     15.51 o 
 -14   6   4        8.68        2.16      6.50 o 
 -13   6   4      564.17      603.62     21.41 o 
 -12   6   4       17.90       29.41      7.33 o 
 -11   6   4      514.94      496.53     17.81 o 
 -10   6   4     1140.11     1111.43     39.75 o 
  -9   6   4      198.49      239.70     13.45 o 
  -8   6   4      122.39      131.49      5.96 o 
  -7   6   4      372.38      423.65      8.76 o 
  -6   6   4        5.15        3.93      2.24 o 
  -5   6   4      136.78      129.44      4.93 o 
  -4   6   4      305.65      319.14      6.74 o 
  -3   6   4      177.99      201.69      6.70 o 
  -2   6   4      662.60      719.13     12.06 o 
  -1   6   4      336.91      351.70      8.58 o 
   0   6   4     2388.79     2498.68     34.33 o 
   1   6   4      594.67      633.03     13.16 o 
   2   6   4      248.95      326.24      9.18 o 
   3   6   4      778.60      758.84     12.12 o 
   4   6   4       40.72       41.63      3.15 o 
   5   6   4      356.63      384.54     10.99 o 
   6   6   4     1891.24     1873.99     27.54 o 
   7   6   4     1519.46     1540.34     24.65 o 
   8   6   4      109.31      106.94      5.94 o 
   9   6   4        8.01        5.42      3.20 o 
  10   6   4      208.63      172.76      8.28 o 
  11   6   4      217.09      186.35      8.99 o 
  12   6   4       35.17       32.08      4.94 o 
  13   6   4       21.51       19.70      4.81 o 
  14   6   4        3.62        4.42      4.12 o 
  15   6   4      220.11      209.38     11.11 o 
  16   6   4      106.96       97.02      8.77 o 
  17   6   4       32.36       33.04     10.09 o 
 -17   7   4       50.57       37.67     18.16 o 
 -16   7   4       60.69       32.15     17.43 o 
 -15   7   4      503.26      549.52     32.93 o 
 -14   7   4      584.39      591.51     22.19 o 
 -13   7   4       78.15       94.71     10.99 o 
 -12   7   4     1231.28     1247.62     31.68 o 
 -11   7   4      273.75      295.91     14.68 o 
 -10   7   4     1695.89     1775.01     33.20 o 
  -9   7   4      464.07      458.01     14.15 o 
  -8   7   4       48.67       50.23      5.70 o 
  -7   7   4       66.61       67.78      5.98 o 
  -6   7   4     1777.03     1809.31     25.38 o 
  -5   7   4        1.65       -0.33      2.48 o 
  -4   7   4      480.56      494.66     23.93 o 
  -3   7   4       23.11       33.47      3.88 o 
  -2   7   4      548.40      564.63     10.89 o 
  -1   7   4      311.17      350.00      8.30 o 
   0   7   4     2776.26     2790.55     34.92 o 
   1   7   4       25.43       36.48      3.82 o 
   2   7   4       71.87       75.70      4.76 o 
   3   7   4      511.90      571.47     10.40 o 
   4   7   4        3.10        3.64      2.23 o 
   5   7   4      105.88      113.01      5.31 o 
   6   7   4      236.93      203.80      6.80 o 
   7   7   4      122.43      121.18      6.62 o 
   8   7   4      916.42      884.51     15.86 o 
   9   7   4        3.52        1.51      3.13 o 
  10   7   4      684.03      668.47     15.39 o 
  11   7   4       44.76       42.73      5.27 o 
  12   7   4      418.20      419.05     13.07 o 
  13   7   4       81.89       69.20      6.76 o 
  14   7   4      530.64      550.20     15.81 o 
  15   7   4       24.81       13.27      6.05 o 
  16   7   4        0.01       -5.19      5.19 o 
  17   7   4       45.91       50.82      9.96 o 
 -17   8   4       67.90       55.93     21.35 o 
 -16   8   4        5.50       -6.23     13.13 o 
 -15   8   4       11.29       13.14     14.48 o 
 -14   8   4      201.13      243.78     20.75 o 
 -13   8   4      322.05      349.16     22.94 o 
 -12   8   4       31.24       31.91     10.61 o 
 -11   8   4       27.14       24.68      9.79 o 
 -10   8   4      281.84      284.88     18.94 o 
  -9   8   4       19.71       22.06      6.39 o 
  -8   8   4     2687.36     2698.80     52.86 o 
  -7   8   4      448.90      409.13     12.99 o 
  -6   8   4      447.09      424.14     11.55 o 
  -5   8   4        2.20        2.76      5.59 o 
  -4   8   4      196.20      206.29      9.09 o 
  -3   8   4      129.57      140.41      8.02 o 
  -2   8   4       42.29       45.90      4.53 o 
  -1   8   4      447.44      507.73     12.79 o 
   0   8   4        1.79        0.56      2.13 o 
   1   8   4      405.62      375.74     14.40 o 
   2   8   4      223.93      248.00      8.18 o 
   3   8   4      107.66      118.38      6.33 o 
   4   8   4       87.92      110.92      6.18 o 
   5   8   4        7.31       -0.11      3.12 o 
   6   8   4     3944.74     4013.99     54.85 o 
   7   8   4       84.96       60.65      5.29 o 
   8   8   4      114.10       94.55      6.53 o 
   9   8   4       57.60       40.64      4.70 o 
  10   8   4     1759.81     1750.05     29.58 o 
  11   8   4      133.64      144.47      8.66 o 
  12   8   4       31.53       40.88      7.11 o 
  13   8   4        1.14       -2.24      4.15 o 
  14   8   4       44.98       51.12      6.70 o 
  15   8   4       53.09       40.80      7.78 o 
  16   8   4        6.28        7.29      7.47 o 
 -16   9   4      204.71      281.84     24.26 o 
 -15   9   4       37.36       29.63     12.89 o 
 -14   9   4        0.86       -8.88     10.19 o 
 -13   9   4      205.04      160.83     17.74 o 
 -12   9   4      677.88      702.57     43.85 o 
 -11   9   4      161.34      139.75     15.67 o 
 -10   9   4        2.83       -3.21      7.56 o 
  -9   9   4      210.84      190.32     16.51 o 
  -8   9   4        2.19        5.71      6.01 o 
  -7   9   4      107.50       97.66      7.81 o 
  -6   9   4      432.87      429.22     13.81 o 
  -5   9   4       98.97      115.82      8.10 o 
  -4   9   4      386.39      378.08     12.54 o 
  -3   9   4       29.45       30.02      5.02 o 
  -2   9   4      212.97      258.62      9.34 o 
  -1   9   4      497.23      437.60     11.80 o 
   0   9   4      256.31      279.70     21.32 o 
   1   9   4     2448.02     2440.44     44.17 o 
   2   9   4      363.53      407.09     11.68 o 
   3   9   4       60.35       64.61      5.43 o 
   4   9   4     1330.02     1242.67     22.01 o 
   5   9   4      145.17      137.88      7.45 o 
   6   9   4        0.69        5.24      3.90 o 
   7   9   4        0.00        0.42      3.02 o 
   8   9   4      223.41      244.41     11.52 o 
   9   9   4       16.22        7.32      3.73 o 
  10   9   4      406.99      431.04     25.80 o 
  11   9   4      317.83      355.28     21.19 o 
  12   9   4        2.54        1.13      4.60 o 
  13   9   4       45.24       35.32      7.87 o 
  14   9   4      321.73      379.64     19.26 o 
  15   9   4       49.04       44.30      9.15 o 
 -15  10   4        5.34        1.11     11.32 o 
 -14  10   4       96.59      123.20     17.31 o 
 -13  10   4       55.12       57.35     13.88 o 
 -12  10   4       73.90       64.40     12.92 o 
 -11  10   4       29.83       35.32     15.96 o 
 -10  10   4        4.65        7.35      8.45 o 
  -9  10   4        1.79       13.62      8.16 o 
  -8  10   4      416.37      413.87     21.94 o 
  -7  10   4      111.63      113.87     15.03 o 
  -6  10   4        1.32       -4.31      4.31 o 
  -5  10   4      252.84      260.75     11.47 o 
  -4  10   4      163.95      195.11     12.41 o 
  -3  10   4      499.26      498.73     17.62 o 
  -2  10   4     3904.40     3858.37     53.90 o 
  -1  10   4       58.55       61.16      5.60 o 
   0  10   4      109.61      106.46      6.89 o 
   1  10   4       60.50       52.02      5.19 o 
   2  10   4      108.63       96.80      6.55 o 
   3  10   4       39.02       52.16      6.10 o 
   4  10   4      133.12      119.17      7.28 o 
   5  10   4        0.84       -2.60      3.20 o 
   6  10   4      225.03      224.29      9.28 o 
   7  10   4       28.08       33.11      4.85 o 
   8  10   4       94.41       83.79      7.00 o 
   9  10   4       60.49       49.45      7.33 o 
  10  10   4       28.93       32.08      6.10 o 
  11  10   4       56.28       49.41      8.65 o 
  12  10   4        0.38        2.86      7.12 o 
  13  10   4      186.87      182.64     14.44 o 
  14  10   4       41.97       41.38      9.05 o 
  15  10   4       37.64       20.42     10.84 o 
 -14  11   4       42.07       39.68     13.18 o 
 -13  11   4      214.08      225.03     21.57 o 
 -12  11   4      210.77      209.26     20.67 o 
 -11  11   4       49.86       45.21     11.84 o 
 -10  11   4      161.96      159.72     17.42 o 
  -9  11   4      302.85      325.89     21.25 o 
  -8  11   4        0.53       -2.13      7.15 o 
  -7  11   4       10.71       10.80      7.87 o 
  -6  11   4      362.44      393.38     14.55 o 
  -5  11   4      265.91      299.13     12.58 o 
  -4  11   4       82.57       94.12      9.68 o 
  -3  11   4      347.03      349.29     15.72 o 
  -2  11   4       13.96        6.54      4.90 o 
  -1  11   4       82.85       95.06      8.14 o 
   0  11   4      466.68      480.11     15.08 o 
   1  11   4       18.82       10.46      4.66 o 
   2  11   4     1360.97     1333.59     37.72 o 
   3  11   4       22.93       19.98      6.67 o 
   4  11   4      270.49      288.99     12.49 o 
   5  11   4      132.69      150.60     15.34 o 
   6  11   4       53.93       56.81      8.98 o 
   7  11   4       48.04       59.95      9.08 o 
   8  11   4       63.04       53.15      8.51 o 
   9  11   4      160.27      174.92     13.56 o 
  10  11   4      163.96      185.50     14.26 o 
  11  11   4      760.11      798.94     26.48 o 
  12  11   4       54.91       61.09      9.98 o 
  13  11   4       96.20       92.41     11.64 o 
  14  11   4        1.85       12.01      7.63 o 
 -13  12   4        3.53       -7.92     20.35 o 
 -12  12   4      108.87      106.39     26.91 o 
 -11  12   4       17.38      -11.96     18.06 o 
 -10  12   4      146.29      194.86     31.24 o 
  -9  12   4       51.43       68.52     22.78 o 
  -8  12   4       61.05       82.44     23.28 o 
  -7  12   4       49.51       30.39     17.40 o 
  -6  12   4      272.05      294.39     34.82 o 
  -5  12   4      434.31      466.04     20.18 o 
  -4  12   4       17.91       23.07     14.89 o 
  -3  12   4      502.26      513.65     26.10 o 
  -2  12   4      222.28      217.04     21.36 o 
  -1  12   4      238.51      240.86     15.72 o 
   0  12   4      701.18      711.47     23.74 o 
   1  12   4     1415.99     1413.91     35.70 o 
   2  12   4     1242.93     1205.82     32.64 o 
   3  12   4      441.34      407.52     18.25 o 
   4  12   4       60.67       57.33      9.26 o 
   5  12   4      136.39      133.27     19.10 o 
   6  12   4      351.54      316.61     16.98 o 
   7  12   4        2.01        0.19      5.80 o 
   8  12   4      240.36      234.48     25.87 o 
   9  12   4       55.99       59.79     15.58 o 
  10  12   4       61.74       64.42     10.19 o 
  11  12   4       97.86      118.08     16.22 o 
  12  12   4        0.26       -3.66      7.07 o 
 -11  13   4       28.81       25.55     21.97 o 
 -10  13   4       76.87       71.54     25.09 o 
  -9  13   4       13.09       14.29     19.85 o 
  -8  13   4      304.55      330.89     39.37 o 
  -7  13   4       49.97       59.36     22.44 o 
  -6  13   4       53.66       39.84     20.68 o 
  -5  13   4      119.31      108.60     36.27 o 
  -4  13   4       12.05        6.84     11.27 o 
  -3  13   4       25.87       19.94     11.15 o 
  -2  13   4        6.87        7.54     12.21 o 
  -1  13   4        4.19       -3.17      7.31 o 
   0  13   4        0.40       -6.35      6.35 o 
   1  13   4      435.29      429.10     19.48 o 
   2  13   4      146.30      149.27     13.42 o 
   3  13   4        1.86       -6.70      6.70 o 
   4  13   4      548.38      528.74     21.49 o 
   5  13   4       35.88       14.11      7.75 o 
   6  13   4        8.70       16.90      7.75 o 
   7  13   4      916.99      954.89     30.26 o 
   8  13   4      135.95      154.46     14.19 o 
   9  13   4       80.21       52.48     10.31 o 
  10  13   4      250.93      284.10     19.03 o 
  11  13   4        2.55        1.84      7.98 o 
  -9  14   4       34.34       19.77     23.11 o 
  -8  14   4      347.73      413.21     44.82 o 
  -7  14   4       42.15       49.84     22.76 o 
  -6  14   4        7.92      -14.88     18.39 o 
  -5  14   4       16.46      -16.12     16.12 o 
  -4  14   4      171.70      167.84     19.88 o 
  -3  14   4      261.62      250.69     22.78 o 
  -2  14   4       77.61       79.75     15.45 o 
  -1  14   4       39.79       35.94     12.95 o 
   0  14   4       99.62       99.78     12.58 o 
   1  14   4      113.27       94.49     12.28 o 
   2  14   4       80.71       68.41     11.35 o 
   3  14   4      347.06      370.59     20.31 o 
   4  14   4      152.24      150.71     14.57 o 
   5  14   4      112.77      118.96     14.03 o 
   6  14   4       97.69       85.97     12.02 o 
   7  14   4      124.74      116.02     13.29 o 
   8  14   4       15.62       19.23      9.06 o 
   9  14   4      170.44      170.85     21.00 o 
  -7  15   4      182.31      181.03     33.62 o 
  -6  15   4      170.18      166.79     31.65 o 
  -5  15   4      235.70      293.80     39.54 o 
  -4  15   4       27.95      -13.76     18.03 o 
  -3  15   4        0.09      -10.90     10.90 o 
  -2  15   4       92.00       91.13     16.82 o 
  -1  15   4       11.22       -3.40     11.50 o 
   0  15   4        3.07       -6.67     11.10 o 
   1  15   4      155.09      159.12     20.59 o 
   2  15   4      195.24      183.42     21.66 o 
   3  15   4      108.93       77.67     22.77 o 
   4  15   4       16.86       17.20      9.24 o 
   5  15   4        8.38       -2.09      8.37 o 
   6  15   4        2.65       -2.33      8.44 o 
  -2  16   4       61.18       45.38     15.41 o 
  -1  16   4        7.83       -6.29     15.18 o 
   0  16   4       21.42       -4.79     13.73 o 
   1  16   4        3.45        0.13     13.90 o 
   2  16   4      178.10      180.55     22.98 o 
 -19   1   5        1.78      -11.60     11.60 o 
 -18   1   5      271.69      276.72     23.69 o 
 -17   1   5       28.33       25.11     10.86 o 
 -16   1   5       19.71       21.16     10.18 o 
 -15   1   5      202.80      176.34     17.52 o 
 -14   1   5        3.07       -4.49      7.48 o 
 -13   1   5       43.16       38.22      9.74 o 
 -12   1   5      801.54      844.09     23.65 o 
 -11   1   5     1930.22     1936.35     30.12 o 
 -10   1   5     2148.05     2072.65     31.64 o 
  -9   1   5       82.41       79.29      4.76 o 
  -8   1   5      145.23      178.64      6.03 o 
  -7   1   5      148.80      131.15      4.44 o 
  -6   1   5      231.58      267.51      5.63 o 
  -5   1   5     1965.59     1967.27     26.72 o 
  -4   1   5     2020.04     2237.65     32.62 o 
  -3   1   5      314.85      213.68     10.20 o 
  -2   1   5     1173.54     1255.10     14.94 o 
  -1   1   5      845.38      902.71     15.73 o 
   0   1   5     1010.39     1029.58     16.67 o 
   1   1   5     2154.37     2136.92     36.50 o 
   2   1   5     3663.73     3802.90     76.11 o 
   3   1   5     4136.14     3762.14    198.40 o 
   4   1   5     3592.88     3800.75     48.18 o 
   5   1   5      429.03      470.26      6.91 o 
   6   1   5      441.26      529.70     12.46 o 
   7   1   5     2558.42     2655.46     32.98 o 
   8   1   5       11.98       16.33      2.84 o 
  10   1   5      454.95      415.09     10.41 o 
  11   1   5     1137.54     1067.76     19.47 o 
  12   1   5        2.33        0.90      2.49 o 
  13   1   5      351.31      344.38     10.64 o 
  14   1   5     2155.26     2124.30     34.23 o 
  15   1   5        7.38        6.05      3.61 o 
  16   1   5       88.76      105.44      7.39 o 
  17   1   5      316.85      310.08     12.01 o 
  18   1   5       50.32       49.16      6.20 o 
  19   1   5        1.54        6.53      4.84 o 
 -19   2   5      350.77      360.17     27.64 o 
 -18   2   5        1.76        4.57     10.63 o 
 -17   2   5       85.28       93.55     14.97 o 
 -16   2   5      122.88      105.20     14.69 o 
 -15   2   5      244.47      273.74     21.04 o 
 -14   2   5      297.23      278.79     19.96 o 
 -13   2   5       59.11       65.12     12.00 o 
 -12   2   5     3067.71     3092.93     50.25 o 
 -11   2   5     2415.10     2323.15     34.85 o 
 -10   2   5     1049.17     1041.85     20.77 o 
  -9   2   5       89.45       76.39      4.09 o 
  -8   2   5     2497.15     2372.88     26.18 o 
  -7   2   5      656.49      680.34     12.85 o 
  -6   2   5       27.47       42.92      5.10 o 
  -5   2   5        1.31       -2.15      2.15 o 
  -4   2   5      242.63      307.22      7.50 o 
  -3   2   5       93.62       97.91      8.06 o 
  -2   2   5       19.91       11.15      1.60 o 
  -1   2   5      146.16      196.68      3.67 o 
   0   2   5     1707.98     1790.45     23.38 o 
   1   2   5     2094.35     2096.47     30.08 o 
   2   2   5       12.13       21.03      4.00 o 
   3   2   5      855.73      923.50     14.05 o 
   5   2   5      290.99      290.81      6.89 o 
   6   2   5      145.43      195.77      5.46 o 
   7   2   5       55.35       26.12      8.31 o 
   8   2   5       31.83        5.06      4.07 o 
   9   2   5        0.01        0.04      1.76 o 
  10   2   5     1170.10     1130.84     20.76 o 
  11   2   5      140.73      128.88      6.85 o 
  12   2   5      148.81      146.93      7.72 o 
  13   2   5      281.96      261.71     10.21 o 
  14   2   5      165.45      166.89      8.40 o 
  15   2   5      160.01      175.48      8.79 o 
  16   2   5        0.00       -3.71      3.71 o 
  17   2   5      200.52      205.32     11.91 o 
  18   2   5       12.75       18.48      5.22 o 
 -19   3   5        4.16        6.34     12.20 o 
 -18   3   5        4.99        1.46     10.34 o 
 -17   3   5        0.01      -11.71     11.91 o 
 -16   3   5       19.78       17.63     10.73 o 
 -15   3   5       70.78       64.62     12.10 o 
 -14   3   5      248.44      241.22     21.28 o 
 -13   3   5       43.36       27.63      9.17 o 
 -12   3   5       79.56       66.31      6.96 o 
 -11   3   5      385.53      420.56     11.94 o 
 -10   3   5        4.30        1.04      4.31 o 
  -9   3   5     1734.10     1787.02     30.38 o 
  -8   3   5       63.58       74.00      3.28 o 
  -7   3   5     3522.20     3682.00     40.37 o 
  -6   3   5      125.04      167.40      5.03 o 
  -5   3   5      825.78      874.67     15.21 o 
  -4   3   5      107.13      115.19      3.99 o 
  -3   3   5      245.01      226.54      5.95 o 
  -2   3   5     1375.94     1467.57     19.81 o 
  -1   3   5     1053.38     1211.58     18.53 o 
   0   3   5      399.74      402.47      7.55 o 
   1   3   5     1886.60     1907.91     22.73 o 
   2   3   5       28.16       25.19      1.98 o 
   3   3   5       84.33      118.22      3.68 o 
   4   3   5       44.96       41.58      2.18 o 
   5   3   5       42.98       49.96      3.20 o 
   6   3   5      992.26      905.98     13.86 o 
   7   3   5     1168.83     1200.42     20.94 o 
   9   3   5      394.62      362.72     13.59 o 
  10   3   5      397.60      409.96     12.04 o 
  11   3   5     3086.68     2988.12     43.19 o 
  12   3   5      111.09       91.19      6.42 o 
  13   3   5      428.06      428.32     12.36 o 
  14   3   5       24.15       22.61      4.70 o 
  15   3   5       11.72       13.74      4.20 o 
  16   3   5        0.06        2.39      4.12 o 
  17   3   5       13.56       18.85      5.43 o 
  18   3   5       11.25       10.26      4.98 o 
 -18   4   5       27.32        8.16     11.32 o 
 -17   4   5       30.02       20.43     11.98 o 
 -16   4   5      105.74      146.35     34.56 o 
 -15   4   5      338.09      298.95     21.63 o 
 -14   4   5      192.02      198.91     37.50 o 
 -13   4   5      618.79      587.30     20.42 o 
 -12   4   5       61.66       71.69      8.63 o 
 -11   4   5       19.55       19.58      5.19 o 
 -10   4   5     1771.96     1765.05     28.26 o 
  -9   4   5       93.98       74.66      5.74 o 
  -8   4   5     1545.06     1502.94     19.60 o 
  -7   4   5        7.30       11.01      2.06 o 
  -6   4   5       10.13        4.86      1.81 o 
  -5   4   5       14.65       14.27      2.14 o 
  -4   4   5     1261.50     1339.05     17.89 o 
  -3   4   5      183.54      151.65      5.84 o 
  -2   4   5      175.25      170.70      7.42 o 
  -1   4   5      231.26      185.55      5.24 o 
   0   4   5      782.32      788.95     12.63 o 
   1   4   5     2398.95     2516.23     35.35 o 
   2   4   5      304.76      311.68      6.84 o 
   3   4   5      596.96      677.83     12.58 o 
   4   4   5       81.32       92.74      4.09 o 
   5   4   5      128.33      115.68      8.89 o 
   6   4   5      159.87      188.64      5.62 o 
   8   4   5        4.46        1.37      1.73 o 
   9   4   5     2401.55     2377.84     32.10 o 
  10   4   5      346.43      370.83     14.96 o 
  11   4   5      183.25      176.98      8.13 o 
  12   4   5      612.80      585.13     14.29 o 
  13   4   5       39.45       30.56      5.70 o 
  14   4   5        1.15       12.03      6.96 o 
  15   4   5       21.18       19.59      5.29 o 
  16   4   5        0.01       -1.98      4.19 o 
  17   4   5        0.95        4.64      4.39 o 
  18   4   5        2.03        7.27      4.98 o 
 -18   5   5       49.96       33.42     13.16 o 
 -17   5   5        6.39        0.74     10.23 o 
 -16   5   5      273.53      247.38     26.57 o 
 -15   5   5       34.08       64.03     12.17 o 
 -14   5   5        7.88       22.27      9.76 o 
 -13   5   5      243.71      263.17     15.18 o 
 -12   5   5       12.25       14.63      7.59 o 
 -11   5   5        0.19        8.59      4.76 o 
 -10   5   5      736.22      749.67     18.36 o 
  -9   5   5     2094.18     2018.54     31.11 o 
  -8   5   5       10.47       11.50      3.60 o 
  -7   5   5       40.68       26.49      2.86 o 
  -6   5   5      310.17      309.87      6.77 o 
  -5   5   5      767.65      805.58     11.80 o 
  -4   5   5       63.61       61.79      3.47 o 
  -3   5   5      665.99      709.50     12.26 o 
  -2   5   5      105.36      160.57      5.60 o 
  -1   5   5      324.38      362.04     13.48 o 
   0   5   5     2458.05     2538.76     34.07 o 
   1   5   5       62.36       63.51      3.77 o 
   2   5   5     1615.18     1686.10     24.20 o 
   3   5   5     4419.34     4634.85     65.09 o 
   4   5   5     1659.45     1731.17     25.22 o 
   5   5   5      386.44      364.82      8.68 o 
   6   5   5      420.71      407.85     20.67 o 
   8   5   5     4007.02     3851.40     67.63 o 
   9   5   5      385.15      363.03     10.15 o 
  10   5   5     1334.91     1305.31     25.36 o 
  11   5   5        9.75        3.66      4.25 o 
  12   5   5      339.82      296.35     11.34 o 
  13   5   5       66.92       68.81      7.47 o 
  14   5   5      231.27      250.43     11.11 o 
  15   5   5        8.70       -3.51      4.22 o 
  16   5   5      133.92      146.68      9.84 o 
  17   5   5      168.67      198.66     11.66 o 
  18   5   5       64.90       75.26      7.62 o 
 -18   6   5        0.39        1.59     11.43 o 
 -17   6   5      219.01      190.98     19.81 o 
 -16   6   5       66.00       80.35     14.66 o 
 -15   6   5        0.35       -0.32      9.43 o 
 -14   6   5      109.89       90.27     10.89 o 
 -13   6   5       30.32       33.29     10.59 o 
 -12   6   5      186.59      187.65     13.11 o 
 -11   6   5      660.40      632.07     17.99 o 
 -10   6   5      789.25      804.83     19.57 o 
  -9   6   5       99.16      117.26      7.87 o 
  -8   6   5       68.90       78.12      8.42 o 
  -7   6   5       52.39       68.15      4.52 o 
  -6   6   5        5.96       -1.05      2.51 o 
  -5   6   5      262.16      268.84      6.69 o 
  -4   6   5       13.99       20.49      2.62 o 
  -3   6   5      509.64      487.62     12.16 o 
  -2   6   5      883.53      925.58     15.98 o 
  -1   6   5     4106.33     4182.89     54.21 o 
   0   6   5      183.71      196.20      9.11 o 
   1   6   5     1029.84     1096.75     20.43 o 
   2   6   5       99.83       98.30      6.77 o 
   3   6   5     1704.25     1711.60     25.22 o 
   4   6   5     2463.82     2385.70     33.67 o 
   5   6   5      102.27       78.58      5.68 o 
   6   6   5      609.39      606.79     14.76 o 
   7   6   5        3.16        5.70      2.67 o 
   8   6   5     1131.17     1042.65     19.04 o 
   9   6   5      433.82      409.88     11.17 o 
  10   6   5      111.10       93.49      6.38 o 
  11   6   5      122.48       96.18      6.78 o 
  12   6   5      138.75      146.20     11.34 o 
  13   6   5       31.57       23.65      4.92 o 
  14   6   5       31.53       35.15      5.78 o 
  15   6   5      103.04       90.06      7.98 o 
  16   6   5        3.11        0.87      4.75 o 
  17   6   5       35.26       41.10      7.01 o 
 -17   7   5      155.86      140.41     26.18 o 
 -16   7   5        1.97      -11.97     13.12 o 
 -15   7   5        1.66      -11.08     11.08 o 
 -14   7   5       41.02       59.40     13.80 o 
 -13   7   5        0.49        8.78      8.62 o 
 -12   7   5       39.57       33.41     10.37 o 
 -11   7   5      277.53      276.77     19.82 o 
 -10   7   5      142.23      137.54     11.09 o 
  -9   7   5       88.50       81.24      8.80 o 
  -8   7   5      299.44      361.75     17.62 o 
  -7   7   5      214.15      213.94      8.58 o 
  -6   7   5     2661.65     2578.46     37.19 o 
  -5   7   5        5.55        3.24      3.04 o 
  -4   7   5        9.95       11.67      3.67 o 
  -3   7   5        2.90       -2.60      2.60 o 
  -2   7   5      878.71      869.07     16.14 o 
  -1   7   5       83.89      101.50      8.99 o 
   0   7   5       12.76       21.15      3.34 o 
   1   7   5        2.19        0.33      1.94 o 
   2   7   5       16.02        7.16      3.47 o 
   4   7   5      365.86      395.36     11.58 o 
   5   7   5      352.93      332.03      8.22 o 
   6   7   5      208.58      209.20      7.24 o 
   7   7   5      114.80      105.03     10.45 o 
   8   7   5      192.52      202.72      7.79 o 
   9   7   5      893.57      821.74     15.58 o 
  10   7   5       55.24       46.14      5.09 o 
  11   7   5      120.19      148.08      8.41 o 
  12   7   5      200.54      213.10     10.42 o 
  13   7   5       36.31       42.70      5.83 o 
  14   7   5        0.81       -4.22      4.22 o 
  15   7   5        0.16       -0.35      4.90 o 
  16   7   5        1.45       -2.06      5.09 o 
  17   7   5      137.14      155.55     12.48 o 
 -16   8   5       22.65       16.58     16.51 o 
 -15   8   5       95.66       80.62     20.70 o 
 -14   8   5       28.23       13.40     10.63 o 
 -13   8   5      223.16      182.28     18.16 o 
 -12   8   5       47.71       33.81     10.65 o 
 -11   8   5        7.96       -2.45      8.67 o 
 -10   8   5       47.40       45.90      8.19 o 
  -9   8   5       43.52       45.71      8.01 o 
  -8   8   5      209.79      209.05     12.86 o 
  -7   8   5       40.22       40.51      6.86 o 
  -6   8   5       77.58       83.66      6.22 o 
  -5   8   5      285.62      323.71     11.63 o 
  -4   8   5      388.05      404.34     13.06 o 
  -3   8   5        0.03        1.02      3.29 o 
  -2   8   5      813.07      840.45     16.53 o 
  -1   8   5      594.84      574.06     14.59 o 
   0   8   5      275.87      322.01     10.27 o 
   1   8   5      354.40      343.86     18.03 o 
   2   8   5      143.35      138.91      7.44 o 
   3   8   5        0.06       -2.03      2.53 o 
   4   8   5     1099.09     1088.64     21.24 o 
   5   8   5      106.58       98.67      7.78 o 
   6   8   5      289.58      274.13      9.16 o 
   7   8   5        1.18       -1.63      3.35 o 
   8   8   5      384.25      354.18     13.40 o 
   9   8   5        1.01        1.42      4.02 o 
  10   8   5       26.79       35.91      5.63 o 
  11   8   5      105.87       74.09     10.49 o 
  12   8   5       44.96       39.85      6.16 o 
  13   8   5       59.44       70.25      9.98 o 
  14   8   5        2.08        5.30      5.27 o 
  15   8   5      397.93      463.75     17.05 o 
  16   8   5      153.68      199.36     15.43 o 
 -16   9   5       16.59       21.05     16.13 o 
 -15   9   5       11.30        5.43     10.93 o 
 -14   9   5       27.03       24.75     11.50 o 
 -13   9   5      255.60      306.90     23.06 o 
 -12   9   5       80.30       86.69     14.17 o 
 -11   9   5      472.71      473.95     24.31 o 
 -10   9   5      305.33      328.04     23.71 o 
  -9   9   5        0.26       -5.23      5.23 o 
  -8   9   5       84.58       79.69      8.80 o 
  -7   9   5      148.57      141.55     10.99 o 
  -6   9   5        4.15       -0.93      3.89 o 
  -5   9   5        2.31       -2.18      3.04 o 
  -4   9   5      490.62      504.90     14.70 o 
  -3   9   5     1426.78     1489.11     28.70 o 
  -2   9   5       30.32       36.60      5.41 o 
  -1   9   5      121.27      121.77      7.03 o 
   0   9   5        0.39        6.81      3.26 o 
   1   9   5       13.87       14.16      3.98 o 
   2   9   5      694.73      748.42     30.57 o 
   3   9   5      193.16      193.17      8.44 o 
   4   9   5     1438.09     1378.99     23.94 o 
   5   9   5       71.67       63.89      5.50 o 
   6   9   5       80.30       87.68      6.34 o 
   7   9   5     2755.95     2613.33     39.64 o 
   8   9   5      104.87      112.31      7.41 o 
   9   9   5      133.48      114.59      7.94 o 
  10   9   5      632.28      622.08     18.00 o 
  11   9   5      164.79      132.10      9.84 o 
  12   9   5        0.60        0.04      6.77 o 
  13   9   5        4.48        3.44      5.90 o 
  14   9   5        6.46        7.95      6.78 o 
  15   9   5        4.06       -2.93      6.57 o 
 -15  10   5      105.36      135.95     18.36 o 
 -14  10   5       24.51      -10.97     10.97 o 
 -13  10   5      219.01      185.79     19.83 o 
 -12  10   5       21.10       10.67     28.38 o 
 -11  10   5       15.80       12.53      9.35 o 
 -10  10   5      151.21      170.59     17.12 o 
  -9  10   5      196.54      205.47     18.21 o 
  -8  10   5        9.96        8.88     10.66 o 
  -7  10   5        0.44       17.81      6.36 o 
  -6  10   5        0.02       -1.23      4.99 o 
  -5  10   5      164.22      172.92     10.26 o 
  -4  10   5      295.21      324.79     14.94 o 
  -3  10   5      617.15      646.17     17.33 o 
  -2  10   5        2.22       -0.15      5.27 o 
  -1  10   5     2843.01     2876.69     42.44 o 
   0  10   5        6.49        5.58      3.46 o 
   1  10   5      759.69      778.85     16.88 o 
   2  10   5       24.90       21.03      4.27 o 
   3  10   5     2220.37     2270.62     35.28 o 
   4  10   5     1142.73     1157.00     25.51 o 
   5  10   5       74.88       73.89      6.32 o 
   6  10   5       93.06       78.93      7.88 o 
   7  10   5      639.65      650.37     15.85 o 
   8  10   5       20.95       16.87      4.56 o 
   9  10   5       15.64        8.43      4.96 o 
  10  10   5        7.37       -0.63      6.59 o 
  11  10   5       17.35       14.17      5.59 o 
  12  10   5      391.08      402.14     18.94 o 
  13  10   5        2.52        1.07      6.66 o 
  14  10   5       11.20        7.47      8.28 o 
 -14  11   5        0.00        6.07     11.22 o 
 -13  11   5      424.67      451.83     27.74 o 
 -12  11   5       67.73      100.68     16.74 o 
 -11  11   5       11.78       -3.64     17.95 o 
 -10  11   5        2.86        1.52      8.99 o 
  -9  11   5       41.43       33.40     10.29 o 
  -8  11   5      254.33      282.24     40.13 o 
  -7  11   5      539.64      586.35     32.61 o 
  -6  11   5       13.12       17.35      6.61 o 
  -5  11   5      184.94      201.15     11.62 o 
  -4  11   5        0.93       -4.14      5.07 o 
  -3  11   5      141.35      165.42     12.23 o 
  -2  11   5      237.59      216.15     11.20 o 
  -1  11   5      117.63      114.73      8.69 o 
   0  11   5      354.41      346.50     11.60 o 
   1  11   5      249.29      240.97     10.09 o 
   2  11   5      121.18      120.71      7.70 o 
   3  11   5      233.79      257.79     10.14 o 
   4  11   5      283.57      278.08     10.70 o 
   5  11   5      387.18      414.06     12.70 o 
   6  11   5      198.72      183.85      9.70 o 
   7  11   5        6.03       10.68      4.26 o 
   8  11   5      399.20      386.53     12.71 o 
   9  11   5      289.17      354.83     17.86 o 
  10  11   5      228.92      230.79     15.66 o 
  11  11   5      218.20      224.71     18.83 o 
  12  11   5       81.65       69.51     10.01 o 
  13  11   5        0.61        6.40      7.44 o 
 -13  12   5        0.27       18.46     21.13 o 
 -12  12   5        9.22        0.68     20.84 o 
 -11  12   5       88.55      102.60     27.17 o 
 -10  12   5       74.18       42.13     23.70 o 
  -9  12   5       92.06       92.72     24.11 o 
  -8  12   5       39.59       24.22     18.88 o 
  -7  12   5      363.35      333.45     37.36 o 
  -6  12   5      267.40      291.76     22.15 o 
  -5  12   5      109.06      123.74     15.09 o 
  -4  12   5       90.31       93.84     14.33 o 
  -3  12   5      135.73      154.55     16.88 o 
  -2  12   5      534.91      581.63     27.55 o 
  -1  12   5      471.60      443.17     19.19 o 
   0  12   5        4.10        9.22      7.33 o 
   1  12   5      460.62      381.93     18.06 o 
   2  12   5       67.66       65.59      9.52 o 
   3  12   5      133.66      126.08     12.20 o 
   4  12   5      389.09      370.21     26.09 o 
   5  12   5       77.20       70.32      9.81 o 
   6  12   5        4.92        5.75      6.44 o 
   7  12   5       67.09       66.03      9.95 o 
   8  12   5      132.30      144.08     13.23 o 
   9  12   5        0.45       -4.16      6.34 o 
  10  12   5       28.27       34.39      8.50 o 
  11  12   5        1.67        9.02      7.26 o 
  12  12   5        1.21        2.20      7.74 o 
 -11  13   5      153.18      118.21     29.35 o 
 -10  13   5        0.66       -2.42     17.88 o 
  -9  13   5      390.58      480.43     47.33 o 
  -8  13   5        1.61       -4.17     19.22 o 
  -7  13   5       40.25      -16.42     16.42 o 
  -6  13   5       14.25      -14.37     14.37 o 
  -5  13   5        6.92       30.85     19.18 o 
  -4  13   5       17.30       10.25      9.74 o 
  -3  13   5       20.71       13.91     10.54 o 
  -2  13   5      114.39      106.63     15.60 o 
  -1  13   5       13.67       24.17      8.41 o 
   0  13   5       36.24       35.89      9.05 o 
   1  13   5       89.83       85.95     10.90 o 
   2  13   5       20.74       19.97      7.70 o 
   3  13   5       48.93       50.36      9.48 o 
   4  13   5      292.06      277.13     17.54 o 
   5  13   5       38.40       28.69      8.33 o 
   6  13   5        8.01       -7.17      7.17 o 
   7  13   5        8.25        8.55      8.11 o 
   8  13   5      501.91      528.03     36.13 o 
   9  13   5      394.65      427.09     21.11 o 
  10  13   5       13.72       17.51      8.54 o 
  -9  14   5        1.79       27.76     23.69 o 
  -8  14   5      103.77      116.09     29.36 o 
  -7  14   5      260.30      215.97     34.50 o 
  -6  14   5      199.01      182.54     32.89 o 
  -5  14   5      109.38      121.88     27.04 o 
  -4  14   5      133.14      121.80     26.58 o 
  -3  14   5      298.97      299.38     24.66 o 
  -2  14   5      331.45      357.50     26.32 o 
  -1  14   5      722.89      714.07     28.65 o 
   0  14   5      140.89      150.52     14.27 o 
   1  14   5        9.77        3.18      8.00 o 
   2  14   5       26.13       29.43      9.30 o 
   3  14   5      260.59      277.72     18.57 o 
   4  14   5       21.90       11.77      9.29 o 
   5  14   5       57.36       53.61     10.73 o 
   6  14   5      519.24      549.88     23.22 o 
   7  14   5      175.62      161.29     14.94 o 
   8  14   5       21.51        9.05     12.12 o 
   9  14   5       97.75       88.97     16.85 o 
  -6  15   5      341.23      456.80     48.40 o 
  -5  15   5       77.15       37.69     22.21 o 
  -4  15   5       35.76       43.97     21.74 o 
  -3  15   5       23.40       14.50     18.49 o 
  -2  15   5       16.07       15.15     16.91 o 
  -1  15   5      262.81      214.76     22.52 o 
   0  15   5      201.27      170.63     21.25 o 
   1  15   5       13.78       10.37     11.77 o 
   2  15   5       20.38       13.36      8.80 o 
   3  15   5      250.70      251.29     18.74 o 
   4  15   5        7.13       10.30      8.50 o 
   5  15   5      112.16      136.09     14.83 o 
   6  15   5        9.46       13.81      9.27 o 
 -19   0   6       45.98       42.69     19.07 o 
 -18   0   6     1066.77     1099.21     60.19 o 
 -17   0   6       63.46       56.17     18.33 o 
 -16   0   6      423.70      435.47     33.96 o 
 -15   0   6        0.31       -1.83     12.53 o 
 -14   0   6      512.29      505.30     34.09 o 
 -13   0   6       16.50       20.16     11.92 o 
 -12   0   6      225.90      171.24     14.04 o 
 -11   0   6       21.60       15.76      7.16 o 
 -10   0   6      437.05      461.87     19.18 o 
  -9   0   6     1983.41     1859.18     35.16 o 
  -8   0   6      100.23      106.40      6.36 o 
  -7   0   6      213.37      240.07     14.07 o 
  -6   0   6     1664.70     1924.21     34.01 o 
  -5   0   6     6549.30     7277.11    113.85 o 
  -4   0   6    20417.42    22335.61    387.94 o 
  -3   0   6      111.07      161.67      5.18 o 
  -2   0   6       37.80       17.17      2.23 o 
  -1   0   6      521.39      227.65     12.40 o 
   0   0   6     1038.42      584.82     22.84 o 
   1   0   6     5507.45     5954.42    166.17 o 
   2   0   6      835.60      620.59     23.97 o 
   3   0   6       38.03       31.72      4.12 o 
   4   0   6     7289.49     7762.58    152.82 o 
   5   0   6       65.53      101.40      3.35 o 
   6   0   6     5822.08     5721.68     83.46 o 
   7   0   6     2839.27     2552.75     53.47 o 
   8   0   6      893.22      902.21     30.97 o 
   9   0   6      208.50      196.09     17.03 o 
  10   0   6     2370.59     2425.88     57.63 o 
  11   0   6        7.68        8.88      3.87 o 
  12   0   6      247.61      234.48     12.24 o 
  13   0   6        0.01       -0.81      3.91 o 
  14   0   6       39.03       44.51      6.97 o 
  15   0   6      755.95      813.96     24.47 o 
  16   0   6       40.09       47.59      8.04 o 
  17   0   6       29.80       25.96      7.46 o 
  18   0   6       37.75       46.96      8.78 o 
 -19   1   6      160.59      166.15     32.64 o 
 -18   1   6      353.52      365.22     26.63 o 
 -17   1   6      489.56      482.67     27.18 o 
 -16   1   6      182.91      169.57     17.72 o 
 -15   1   6      266.83      227.01     33.35 o 
 -14   1   6     1000.33     1059.79     95.85 o 
 -13   1   6       21.26       19.81      9.10 o 
 -12   1   6       22.33       22.51      5.32 o 
 -11   1   6       10.24        5.62      4.35 o 
 -10   1   6       31.50       27.18      4.83 o 
  -9   1   6      688.48      673.65     15.77 o 
  -8   1   6     1545.16     1641.34     24.79 o 
  -7   1   6        7.52       12.42      2.72 o 
  -6   1   6     1595.28     1761.78     25.06 o 
  -5   1   6       66.77       73.22      3.89 o 
  -4   1   6     4636.07     4945.11     68.69 o 
  -3   1   6     2061.15     2170.27     31.18 o 
  -2   1   6      215.87      270.93      8.23 o 
  -1   1   6     2533.98     2682.67     37.66 o 
   0   1   6     1752.39     1804.19     31.50 o 
   1   1   6       11.83        4.65      1.91 o 
   2   1   6     1246.79     1314.30     31.07 o 
   3   1   6      389.76      302.21      7.89 o 
   4   1   6      255.69      298.39      5.83 o 
   5   1   6      693.27      723.39      9.92 o 
   6   1   6      213.17      256.54      7.48 o 
   7   1   6       34.37       33.91      3.94 o 
   8   1   6       11.10        2.84      2.13 o 
   9   1   6      426.51      232.09     13.55 o 
  10   1   6        5.03        6.60      2.81 o 
  11   1   6       18.82       16.70      3.39 o 
  12   1   6      425.42      412.88     13.88 o 
  13   1   6      205.98      211.69      8.62 o 
  14   1   6      209.69      196.77      9.01 o 
  15   1   6      707.60      722.03     16.89 o 
  16   1   6       41.41       45.74      9.20 o 
  17   1   6      384.34      410.06     12.87 o 
  18   1   6       13.54       15.38      4.93 o 
 -19   2   6      248.90      258.58     25.15 o 
 -18   2   6       11.78        1.58     15.62 o 
 -17   2   6        5.48       12.81      9.67 o 
 -16   2   6       65.70       72.27     23.09 o 
 -15   2   6      248.48      229.17     19.23 o 
 -14   2   6        6.63        8.06      7.91 o 
 -13   2   6       44.87       43.34      9.99 o 
 -12   2   6      397.78      378.85     15.61 o 
 -11   2   6     1000.44      968.29     21.47 o 
 -10   2   6       17.83       19.94      4.27 o 
  -9   2   6      210.97      262.97     12.42 o 
  -8   2   6     1795.45     1847.01     35.38 o 
  -7   2   6       24.71       20.77      4.08 o 
  -6   2   6      222.56      218.42      8.46 o 
  -5   2   6      134.88      131.91      5.31 o 
  -4   2   6     1487.73     1633.34     51.60 o 
  -3   2   6     1284.10     1374.25     19.34 o 
  -2   2   6     1082.96     1085.59     14.00 o 
  -1   2   6     8068.95     8688.56    104.45 o 
   0   2   6      615.73      683.79     20.99 o 
   1   2   6     1231.47     1387.11     19.13 o 
   2   2   6     4069.42     4148.29     54.04 o 
   3   2   6     4119.45     4277.95     97.33 o 
   4   2   6      294.15      288.03      9.00 o 
   5   2   6      175.08      230.34      4.64 o 
   6   2   6        0.01        1.14      1.14 o 
   7   2   6        5.24       -0.04      1.15 o 
   9   2   6       10.41        5.47      2.17 o 
  10   2   6       88.87      106.83      6.08 o 
  11   2   6      221.33      235.74      8.45 o 
  12   2   6       40.40       48.03      5.02 o 
  13   2   6       85.32       67.17      5.93 o 
  14   2   6      150.49      150.26      8.12 o 
  15   2   6      415.64      412.18     12.04 o 
  16   2   6        7.23        4.73      3.93 o 
  17   2   6       82.74      104.11      7.92 o 
  18   2   6       74.70       83.26      7.45 o 
 -19   3   6       55.05       31.37     15.08 o 
 -18   3   6       23.17       22.54     11.83 o 
 -17   3   6       78.90       84.14     18.76 o 
 -16   3   6      658.75      701.72     57.37 o 
 -15   3   6      120.58      118.16     14.75 o 
 -14   3   6      233.59      212.08     21.95 o 
 -13   3   6       44.47       24.88     11.31 o 
 -12   3   6       44.64       49.41      7.56 o 
 -11   3   6      937.68      941.39     23.26 o 
 -10   3   6      228.19      265.29     19.94 o 
  -9   3   6      792.30      788.79     17.15 o 
  -8   3   6       30.81       48.66      7.02 o 
  -7   3   6      554.14      630.16     13.99 o 
  -6   3   6     3457.02     3435.04     88.81 o 
  -5   3   6      978.58      992.24     18.10 o 
  -4   3   6     1265.07     1381.03     22.48 o 
  -3   3   6     1108.51     1236.96     19.77 o 
  -2   3   6        1.16        2.10      1.29 o 
  -1   3   6     3635.62     3961.00     49.53 o 
   0   3   6      158.67      115.10      3.14 o 
   1   3   6     4979.52     5146.87     63.99 o 
   2   3   6       10.47        6.54      1.53 o 
   3   3   6     3706.94     3850.87     45.28 o 
   4   3   6       57.29       67.45      2.22 o 
   5   3   6      100.48      107.03      3.50 o 
   6   3   6     1232.15     1365.67     17.26 o 
   7   3   6      841.75      345.32     20.68 o 
   8   3   6      152.40      114.55     14.89 o 
   9   3   6     1841.69     1703.72     27.17 o 
  10   3   6      297.50      316.34     12.29 o 
  11   3   6      961.80      940.80     18.44 o 
  12   3   6      213.04      216.94      9.08 o 
  13   3   6       27.59       31.08      4.61 o 
  14   3   6      103.38      110.38      7.73 o 
  15   3   6        0.97        3.33      3.94 o 
  16   3   6        3.86        4.13      3.91 o 
  17   3   6       22.31       27.65      5.80 o 
  18   3   6       12.97       15.53      5.59 o 
 -18   4   6       88.16       86.39     15.59 o 
 -17   4   6        5.67       -6.32     14.48 o 
 -16   4   6      186.88      169.54     18.12 o 
 -15   4   6      105.47      120.33     14.95 o 
 -14   4   6      136.66      151.81     16.07 o 
 -13   4   6      749.92      804.05     40.06 o 
 -12   4   6     1151.10     1160.10     25.07 o 
 -11   4   6      282.63      293.89     10.36 o 
 -10   4   6     1390.37     1383.57     26.70 o 
  -9   4   6        6.41        6.46      3.86 o 
  -8   4   6      169.88      154.69      7.29 o 
  -7   4   6      752.22      784.96     18.23 o 
  -6   4   6      552.38      530.73      9.44 o 
  -5   4   6       24.81       23.05      2.61 o 
  -4   4   6       71.36      105.95      4.09 o 
  -3   4   6        2.24       -0.20      1.72 o 
  -2   4   6      375.25      389.89      7.08 o 
  -1   4   6       43.26       34.51      2.24 o 
   0   4   6      303.50      296.30      5.69 o 
   1   4   6     1203.01     1243.90     15.97 o 
   2   4   6      358.87      338.33      7.20 o 
   3   4   6        0.57       -0.50      0.93 o 
   4   4   6      109.23      104.90      7.14 o 
   5   4   6      129.01      115.63      4.64 o 
   6   4   6      791.69      740.18     13.95 o 
   7   4   6      524.23      449.57     16.36 o 
   8   4   6      169.68      142.40      6.67 o 
   9   4   6      252.54      253.20      7.61 o 
  10   4   6     2216.58     2123.58     32.74 o 
  11   4   6      325.49      343.91     10.46 o 
  12   4   6      693.82      702.24     16.12 o 
  13   4   6       33.28       28.90      4.92 o 
  14   4   6      395.62      412.82     14.25 o 
  15   4   6       71.94       59.65      7.24 o 
  16   4   6        2.89        5.00      5.33 o 
  17   4   6      107.34      107.88      8.16 o 
  18   4   6      180.71      185.36     10.77 o 
 -18   5   6        1.00      -13.30     13.30 o 
 -17   5   6       32.85       34.86     12.25 o 
 -16   5   6       52.12       53.99     13.35 o 
 -15   5   6        1.92       -7.94      7.94 o 
 -14   5   6       22.27       25.61      9.61 o 
 -13   5   6      552.60      587.10     29.89 o 
 -12   5   6      389.88      383.35     14.21 o 
 -11   5   6      223.87      246.18     11.84 o 
 -10   5   6      510.25      572.98     14.07 o 
  -9   5   6     2182.65     2133.23     32.60 o 
  -8   5   6      596.62      592.28     13.41 o 
  -7   5   6       84.24       90.72      5.73 o 
  -6   5   6       78.76       92.94      6.27 o 
  -5   5   6      303.11      288.98      6.88 o 
  -4   5   6      982.50     1064.82     15.54 o 
  -3   5   6       46.93       72.47      3.84 o 
  -2   5   6      320.14      259.19      8.18 o 
  -1   5   6     2305.98     2528.98     34.23 o 
   0   5   6       59.31       81.38      4.23 o 
   1   5   6     2392.30     2383.61     32.43 o 
   2   5   6       91.68      116.46      4.76 o 
   3   5   6       85.43       92.70      4.49 o 
   4   5   6        6.84       -0.96      1.47 o 
   5   5   6      615.84      609.61     13.10 o 
   6   5   6        0.05       -0.70      2.03 o 
   7   5   6       44.17       28.25      3.45 o 
   8   5   6       27.45       17.19      3.45 o 
   9   5   6      127.51      134.56      7.00 o 
  10   5   6       93.93       93.00      6.20 o 
  11   5   6       26.33       25.52      4.60 o 
  12   5   6      673.67      680.40     29.82 o 
  13   5   6       62.34       67.22      7.15 o 
  14   5   6      156.89      145.21      9.82 o 
  15   5   6        0.30        0.02      5.12 o 
  16   5   6        0.04        4.49      4.92 o 
  17   5   6      360.02      379.88     15.33 o 
 -17   6   6       26.62       16.08     15.20 o 
 -16   6   6       42.03       34.72     12.47 o 
 -15   6   6       11.26       22.01     11.81 o 
 -14   6   6        0.03       -8.43     10.37 o 
 -13   6   6      675.90      667.81     23.03 o 
 -12   6   6      249.76      260.08     15.06 o 
 -11   6   6      295.49      265.16     12.38 o 
 -10   6   6     2139.72     2226.44     39.05 o 
  -9   6   6      187.18      157.35      8.07 o 
  -8   6   6      136.53      146.23      7.58 o 
  -7   6   6      981.93      944.32     17.69 o 
  -6   6   6      165.57      167.09      6.94 o 
  -5   6   6        2.96        2.22      2.65 o 
  -4   6   6     1320.28     1347.20     24.50 o 
  -3   6   6      176.15      179.89      6.74 o 
  -2   6   6      321.12      330.07      8.67 o 
  -1   6   6      658.85      751.01     15.83 o 
   0   6   6        7.45        5.52      2.25 o 
   1   6   6      262.17      272.55      7.57 o 
   2   6   6      489.86      520.95     10.91 o 
   3   6   6     2743.10     2745.87     41.63 o 
   4   6   6      215.94      203.61     17.38 o 
   5   6   6        9.09        5.14      2.17 o 
   6   6   6      539.54      500.92     13.35 o 
   7   6   6     4747.83     4689.49     62.17 o 
   8   6   6      404.92      404.08     10.84 o 
   9   6   6     3144.70     2974.52     43.12 o 
  10   6   6        7.26        7.74      3.39 o 
  11   6   6      223.30      244.57     10.46 o 
  12   6   6       44.01       41.36     10.03 o 
  13   6   6      118.91      129.05      8.47 o 
  14   6   6       46.13       42.12      6.15 o 
  15   6   6       21.44       19.75      5.41 o 
  16   6   6       11.93        1.39      5.12 o 
  17   6   6       99.09      129.07      9.98 o 
 -17   7   6      136.71      151.31     26.68 o 
 -16   7   6      482.03      512.66     40.73 o 
 -15   7   6      278.58      254.56     30.48 o 
 -14   7   6      259.09      184.44     25.94 o 
 -13   7   6      343.43      322.05     25.48 o 
 -12   7   6        3.43       -7.79      7.79 o 
 -11   7   6       72.05      105.35     13.40 o 
 -10   7   6      585.46      590.38     20.02 o 
  -9   7   6     1153.73     1130.41     28.51 o 
  -8   7   6       21.30       15.74      4.63 o 
  -7   7   6       23.43       22.47      5.12 o 
  -6   7   6      594.30      522.75     14.65 o 
  -5   7   6     1196.11     1108.42     19.66 o 
  -4   7   6      419.57      373.72     16.55 o 
  -3   7   6        7.07        6.31      3.08 o 
  -2   7   6      951.69     1000.48     17.92 o 
  -1   7   6       12.76       21.75      4.05 o 
   0   7   6      679.12      747.69     16.71 o 
   1   7   6      945.30      957.22     20.90 o 
   2   7   6        0.19       -0.09      1.40 o 
   4   7   6       63.22       42.93      8.18 o 
   5   7   6        3.21       -2.82      2.82 o 
   6   7   6     1691.17     1579.77     25.65 o 
   7   7   6      184.50      208.15      7.84 o 
   8   7   6     1985.56     1857.01     26.94 o 
   9   7   6       34.96       29.74      4.64 o 
  10   7   6      333.44      325.47      9.82 o 
  11   7   6       10.28        2.15      3.85 o 
  12   7   6        5.24        5.85      4.05 o 
  13   7   6       12.98        7.29      5.64 o 
  14   7   6      247.22      255.11     12.22 o 
  15   7   6      325.09      321.92     13.41 o 
  16   7   6      411.82      453.38     15.59 o 
 -16   8   6      607.89      669.50     46.75 o 
 -15   8   6       23.41       28.58     15.05 o 
 -14   8   6      846.23      883.35     51.05 o 
 -13   8   6        9.72       10.00      9.25 o 
 -12   8   6       37.60       38.79     15.94 o 
 -11   8   6      122.68      144.12     16.04 o 
 -10   8   6       47.35       38.30      7.62 o 
  -9   8   6       54.32       57.37      8.48 o 
  -8   8   6      457.63      476.09     17.93 o 
  -7   8   6      146.54      137.85      8.97 o 
  -6   8   6        6.18       16.23      4.55 o 
  -5   8   6     1639.22     1627.93     26.61 o 
  -4   8   6      177.36      195.36      9.53 o 
  -3   8   6     1740.14     1770.12     28.29 o 
  -2   8   6      327.13      308.23      9.60 o 
  -1   8   6      332.91      255.55      8.69 o 
   0   8   6      151.79      139.91      7.03 o 
   1   8   6      286.63      275.64      8.87 o 
   2   8   6       73.76       74.36      5.38 o 
   3   8   6      608.02      550.06     13.61 o 
   4   8   6      371.82      365.54     10.37 o 
   5   8   6       29.42       30.81      4.55 o 
   6   8   6     2375.66     2167.35     43.26 o 
   7   8   6     1187.28     1054.80     20.19 o 
   8   8   6     1750.69     1738.52     29.09 o 
   9   8   6        8.59        6.21      3.71 o 
  10   8   6       68.41       53.53      5.98 o 
  11   8   6      724.42      694.27     18.88 o 
  12   8   6       93.30       87.33      8.07 o 
  13   8   6      251.32      277.07     13.53 o 
  14   8   6       59.82       81.26     11.08 o 
  15   8   6       54.85       45.45      7.51 o 
  16   8   6        2.00        2.50      6.06 o 
 -15   9   6        0.00        7.70     14.07 o 
 -14   9   6      133.29      135.42     17.55 o 
 -13   9   6      180.48      159.18     18.13 o 
 -12   9   6      143.87      169.98     18.11 o 
 -11   9   6      821.81      849.53     33.27 o 
 -10   9   6        7.92       18.85      7.52 o 
  -9   9   6        3.42        2.70      6.79 o 
  -8   9   6       27.91       27.76      7.22 o 
  -7   9   6      281.25      290.49     14.37 o 
  -6   9   6       36.70       48.42      6.32 o 
  -5   9   6      399.49      395.45     11.73 o 
  -4   9   6     1487.01     1501.72     28.99 o 
  -3   9   6        0.01        2.55      3.92 o 
  -2   9   6      739.07      689.77     15.39 o 
  -1   9   6       10.49        3.85      3.50 o 
   0   9   6      399.26      439.89     16.54 o 
   1   9   6      366.06      329.56     10.18 o 
   2   9   6       58.24       49.69      5.35 o 
   3   9   6     1097.31     1044.51     19.81 o 
   4   9   6        0.15        2.39      3.03 o 
   5   9   6        2.16        3.20      3.87 o 
   6   9   6       42.64       33.37      4.88 o 
   7   9   6       21.25       24.70      4.40 o 
   8   9   6        4.88        5.22      3.67 o 
   9   9   6       75.15       83.48      6.89 o 
  10   9   6      150.28      141.85     10.54 o 
  11   9   6      788.42      772.86     20.76 o 
  12   9   6      123.60      122.44     11.55 o 
  13   9   6        1.03       -5.02      5.02 o 
  14   9   6        6.20       11.11      5.83 o 
  15   9   6       15.06        7.74     10.25 o 
 -15  10   6      211.67      211.28     29.24 o 
 -14  10   6       17.67        6.63     11.34 o 
 -13  10   6        8.53        7.12     10.35 o 
 -12  10   6      254.02      300.98     23.87 o 
 -11  10   6        3.06       -7.73      7.73 o 
 -10  10   6       24.19       19.89      9.97 o 
  -9  10   6       86.65       73.83     10.85 o 
  -8  10   6        6.78        0.33      6.12 o 
  -7  10   6      121.08      109.85     12.86 o 
  -6  10   6        3.42       -1.18      4.87 o 
  -5  10   6        3.07        0.66      6.08 o 
  -4  10   6       21.65       17.30      6.03 o 
  -3  10   6       49.56       44.09      6.00 o 
  -2  10   6     1046.75     1083.23     21.08 o 
  -1  10   6      452.44      450.93     12.61 o 
   0  10   6        9.14       13.15      4.05 o 
   1  10   6     1130.80     1061.87     20.62 o 
   2  10   6      265.58      247.25      9.57 o 
   3  10   6      472.65      478.41     12.97 o 
   4  10   6       27.37       29.49      5.58 o 
   5  10   6       84.42       87.22      6.63 o 
   6  10   6       95.77       92.36      7.72 o 
   7  10   6       62.51       67.38      6.40 o 
   8  10   6       39.81       44.75      5.67 o 
   9  10   6        9.52        7.90      5.69 o 
  10  10   6       70.95       70.76      6.91 o 
  11  10   6        0.88        4.92      5.20 o 
  12  10   6        0.02        9.84      5.80 o 
  13  10   6      219.40      239.41     18.53 o 
  14  10   6      449.81      549.28     22.94 o 
 -13  11   6       14.40       14.21     11.49 o 
 -12  11   6      667.34      675.97     32.52 o 
 -11  11   6        2.29       -8.54      8.54 o 
 -10  11   6        0.13       -0.61      8.90 o 
  -9  11   6        2.53       -7.20     13.05 o 
  -8  11   6       12.29       18.64      7.57 o 
  -7  11   6       79.02       84.36     10.00 o 
  -6  11   6        5.18        1.45      5.98 o 
  -5  11   6      519.70      577.87     20.53 o 
  -4  11   6      685.39      710.33     23.48 o 
  -3  11   6       65.63       55.93      8.65 o 
  -2  11   6       72.94       76.37      7.89 o 
  -1  11   6      377.98      375.05     12.08 o 
   0  11   6       26.88       24.20      4.81 o 
   1  11   6      538.77      559.11     14.75 o 
   2  11   6      130.65      107.24      7.50 o 
   3  11   6        8.12        5.55      3.88 o 
   4  11   6      364.44      365.09     12.02 o 
   5  11   6       11.02       14.07      4.93 o 
   6  11   6       18.40       25.65      5.09 o 
   7  11   6        4.91        6.42      4.02 o 
   8  11   6       60.64       57.62      6.59 o 
   9  11   6      437.76      468.92     14.57 o 
  10  11   6      326.48      315.66     14.94 o 
  11  11   6      297.04      372.50     19.55 o 
  12  11   6      120.75      108.12     12.29 o 
  13  11   6       25.10       37.70     12.32 o 
 -12  12   6      142.85      120.87     27.54 o 
 -11  12   6       26.61       13.59     12.76 o 
 -10  12   6       16.44        1.88     14.38 o 
  -9  12   6      341.66      448.00     45.78 o 
  -8  12   6       32.64       29.45     10.73 o 
  -7  12   6       47.49       47.14     10.43 o 
  -6  12   6       73.52       73.29      9.57 o 
  -5  12   6      336.91      389.60     17.88 o 
  -4  12   6       35.04       42.30     22.65 o 
  -3  12   6        1.68       -5.55      5.55 o 
  -2  12   6      232.45      235.27     28.57 o 
  -1  12   6        4.24       -1.37      9.25 o 
   0  12   6      588.16      583.58     21.69 o 
   1  12   6      131.01       84.05     10.70 o 
   2  12   6      270.88      319.36     16.92 o 
   3  12   6      226.08      198.92     14.13 o 
   4  12   6      352.62      327.60     32.74 o 
   5  12   6       16.23        8.21      6.62 o 
   6  12   6       35.06       40.28      8.68 o 
   7  12   6      267.81      279.30     17.55 o 
   8  12   6       87.80      106.40     11.64 o 
   9  12   6       50.42       51.95     10.06 o 
  10  12   6       27.81       38.93      9.33 o 
  11  12   6      302.91      314.97     19.47 o 
  12  12   6      124.00      147.33     18.79 o 
 -11  13   6       20.76       32.64     23.62 o 
 -10  13   6        9.33        0.45     20.47 o 
  -9  13   6      435.42      490.33     47.82 o 
  -8  13   6      280.46      321.27     40.32 o 
  -7  13   6      244.51      277.19     36.38 o 
  -6  13   6      181.85      211.79     32.62 o 
  -5  13   6       58.07       65.87     13.32 o 
  -4  13   6        0.33        1.10     15.25 o 
  -3  13   6       43.87        6.36     15.35 o 
  -2  13   6       43.62       55.64     13.23 o 
  -1  13   6      181.46      184.35     14.74 o 
   0  13   6       80.09       77.52     10.64 o 
   1  13   6      281.17      268.30     17.28 o 
   2  13   6       20.17       10.67      7.85 o 
   3  13   6       87.27      159.08     51.68 o 
   4  13   6        0.39       -0.17      6.85 o 
   5  13   6       23.58       17.08      7.98 o 
   6  13   6        1.77       -3.75      6.66 o 
   7  13   6       40.03       62.04     10.55 o 
   8  13   6       43.56       52.39      9.95 o 
   9  13   6      140.89      136.69     14.18 o 
  10  13   6      144.33      128.51     13.70 o 
  -9  14   6       22.88       50.20     25.37 o 
  -8  14   6      158.77      184.79     33.43 o 
  -7  14   6        1.85      -15.65     15.65 o 
  -6  14   6      331.73      442.93     45.05 o 
  -5  14   6        0.10        8.39     17.35 o 
  -4  14   6        1.71        3.04      9.99 o 
  -3  14   6        5.58      -15.07     15.07 o 
  -2  14   6      467.79      488.91     41.08 o 
  -1  14   6       75.11       61.12     12.79 o 
   0  14   6       19.12       11.29      8.58 o 
   1  14   6      780.07      858.16     29.03 o 
   2  14   6       37.73       18.35      9.25 o 
   3  14   6      153.80      138.06     14.19 o 
   4  14   6        1.22        3.94      7.85 o 
   5  14   6       20.66        9.27     10.87 o 
   6  14   6      127.51      144.74     18.49 o 
   7  14   6      239.62      252.31     18.34 o 
   8  14   6      125.67      109.93     13.34 o 
  -6  15   6       85.15       89.28     26.99 o 
  -5  15   6       16.33       -2.44     20.51 o 
  -4  15   6      194.16      170.78     31.36 o 
  -3  15   6        0.99        7.48     18.78 o 
  -2  15   6       41.62       15.34     18.14 o 
  -1  15   6       60.32       54.28     22.12 o 
   0  15   6       77.19       73.59     13.81 o 
   1  15   6       11.10       -9.03     10.45 o 
   2  15   6       25.74       11.65      9.48 o 
   3  15   6      110.09       97.72     13.58 o 
   4  15   6       24.26        5.79      8.88 o 
   5  15   6       13.08        9.11      8.87 o 
 -19   1   7        7.82       -7.62     11.19 o 
 -18   1   7       19.68        7.04     15.32 o 
 -17   1   7       51.64       57.00     13.35 o 
 -16   1   7       61.55       63.16     12.98 o 
 -15   1   7      868.48      875.51     34.11 o 
 -14   1   7       58.38       35.47     10.82 o 
 -13   1   7     1168.49     1153.03     29.97 o 
 -12   1   7     3221.28     3267.82     53.12 o 
 -11   1   7      233.88      235.24     10.59 o 
 -10   1   7      584.28      553.94     30.15 o 
  -9   1   7      460.44      447.27     12.95 o 
  -8   1   7       15.91        5.65      3.99 o 
  -7   1   7      347.24      421.20      9.63 o 
  -6   1   7      206.42      207.63      6.24 o 
  -5   1   7     1607.27     1729.46     24.36 o 
  -4   1   7       51.17       74.77      3.64 o 
  -3   1   7      143.24      150.21      5.77 o 
  -2   1   7      236.30      262.37      5.19 o 
  -1   1   7     3764.48     4156.24     50.82 o 
   0   1   7      787.90      845.08     21.55 o 
   1   1   7      969.87     1037.63     30.38 o 
   2   1   7      785.31      706.76     13.88 o 
   3   1   7     1201.57     1450.29     24.41 o 
   4   1   7       97.25      120.91      5.81 o 
   5   1   7      482.93      490.96      8.18 o 
   6   1   7     1683.94     1778.23     18.36 o 
   7   1   7      411.83      443.26     11.07 o 
   9   1   7      340.02      366.25      9.35 o 
  10   1   7     1732.41     1738.16     27.52 o 
  11   1   7      725.08      681.48     14.76 o 
  12   1   7        0.52       -2.44      2.44 o 
  13   1   7       74.34       75.47      5.69 o 
  14   1   7      354.16      338.93     10.81 o 
  15   1   7       43.15       46.35      5.27 o 
  16   1   7       92.07      107.70      7.71 o 
  17   1   7        7.21        7.26      4.46 o 
  18   1   7        3.28       -0.71      4.42 o 
 -19   2   7        6.39      -10.89     10.89 o 
 -18   2   7        6.68       -9.80      9.80 o 
 -17   2   7      118.30       94.14     15.32 o 
 -16   2   7        0.83        2.01      9.65 o 
 -15   2   7      107.89      110.64     25.23 o 
 -14   2   7        5.47        5.74      8.50 o 
 -13   2   7      328.62      330.10     18.85 o 
 -12   2   7      129.90      114.62      8.48 o 
 -11   2   7     3260.67     3286.77     52.60 o 
 -10   2   7       11.77       12.38      4.63 o 
  -9   2   7      241.02      233.38      8.48 o 
  -8   2   7       24.01       17.88      3.86 o 
  -7   2   7     1327.05     1487.93     25.94 o 
  -6   2   7       10.13       16.34      2.87 o 
  -5   2   7     4022.77     4508.34     57.05 o 
  -4   2   7     1259.72     1326.53     22.07 o 
  -3   2   7     1786.83     1987.99     29.50 o 
  -2   2   7     1294.69     1345.37     19.13 o 
  -1   2   7      707.78      660.83     10.65 o 
   0   2   7     1204.09     1355.64     17.53 o 
   1   2   7       79.10       51.58      2.38 o 
   2   2   7      281.48      343.10      5.98 o 
   3   2   7     6604.90     7032.28     72.71 o 
   4   2   7     3268.65     3515.23     38.35 o 
   5   2   7       49.56       60.97      3.41 o 
   6   2   7     1584.74     1576.66     19.85 o 
   7   2   7      322.22      300.17      8.10 o 
   9   2   7      304.74      319.20      8.32 o 
  10   2   7      166.62      169.16      8.42 o 
  11   2   7     1135.76     1114.78     20.55 o 
  12   2   7       14.11       15.51      3.58 o 
  13   2   7      208.37      199.53      9.25 o 
  14   2   7      206.13      224.71      9.55 o 
  15   2   7      380.65      394.91     16.99 o 
  16   2   7      102.75       98.20      7.55 o 
  17   2   7       30.56       40.59      5.78 o 
  18   2   7       21.57       39.21      6.65 o 
 -18   3   7      252.60      217.88     24.87 o 
 -17   3   7      119.91      107.67     22.61 o 
 -16   3   7      140.64      148.05     16.93 o 
 -15   3   7      103.67      115.89     17.43 o 
 -14   3   7      586.95      550.46     34.65 o 
 -13   3   7       15.77       23.57      8.74 o 
 -12   3   7      125.05      114.43      8.67 o 
 -11   3   7        0.01       -0.79      3.87 o 
 -10   3   7       39.25       43.89      5.21 o 
  -9   3   7     2083.20     2126.46     32.00 o 
  -8   3   7        0.52       -0.99      2.09 o 
  -7   3   7      924.55      932.92     18.46 o 
  -6   3   7     1217.23     1347.68     23.21 o 
  -5   3   7     1791.24     2002.96     31.16 o 
  -4   3   7       67.52       64.51      9.61 o 
  -3   3   7     1334.33     1497.39     23.33 o 
  -2   3   7     1203.95     1344.64     20.94 o 
  -1   3   7       62.08       76.26      2.56 o 
   0   3   7       30.22       38.58      2.60 o 
   1   3   7        0.73        1.71      1.19 o 
   2   3   7     3643.42     3624.59     46.62 o 
   3   3   7       32.06       30.72      3.89 o 
   4   3   7       71.76       88.16      5.89 o 
   5   3   7      354.84      345.94      5.95 o 
   6   3   7      540.65      541.77      9.72 o 
   7   3   7      204.00      174.11     17.79 o 
   8   3   7       60.89       58.47      4.96 o 
   9   3   7      673.46      653.37     12.84 o 
  10   3   7      298.15      285.68      8.91 o 
  11   3   7     1094.22     1056.06     21.40 o 
  12   3   7      211.22      228.38      9.24 o 
  13   3   7       43.06       42.16      5.27 o 
  14   3   7       52.55       46.93      5.66 o 
  15   3   7       13.47       14.29      5.10 o 
  16   3   7      216.04      234.14     11.06 o 
  17   3   7       73.45       86.52      7.59 o 
  18   3   7        3.80       -4.54      4.54 o 
 -18   4   7       34.63       10.05     11.67 o 
 -17   4   7       44.93       42.15     12.58 o 
 -16   4   7      196.85      205.99     36.93 o 
 -15   4   7       62.44       53.60     11.61 o 
 -14   4   7        0.90       -2.36     10.27 o 
 -13   4   7       99.76      114.72     17.53 o 
 -12   4   7       43.67       25.77      6.79 o 
 -11   4   7       90.47       77.81      7.22 o 
 -10   4   7     4241.48     4173.57     56.90 o 
  -9   4   7      213.07      217.32     10.11 o 
  -8   4   7        6.79        8.57      3.43 o 
  -7   4   7      175.48      201.23      8.21 o 
  -6   4   7       86.53       80.64      7.00 o 
  -5   4   7       19.22       11.61      3.10 o 
  -4   4   7     3799.99     3975.63     46.41 o 
  -3   4   7       64.14       58.20      3.99 o 
  -2   4   7      382.08      429.26      7.71 o 
  -1   4   7        3.10       -0.59      1.29 o 
   0   4   7     4709.57     5100.73     57.44 o 
   1   4   7      741.52      765.74     11.84 o 
   2   4   7      530.77      593.32      8.24 o 
   3   4   7       71.12       81.91      2.78 o 
   4   4   7      140.71      133.51      5.06 o 
   5   4   7       73.05       80.16      4.82 o 
   6   4   7      136.19      137.82      6.31 o 
   7   4   7        9.67        3.25      2.74 o 
   8   4   7     1805.83     1729.09     24.82 o 
   9   4   7      175.43      181.53      6.98 o 
  10   4   7        0.89        6.81      2.80 o 
  11   4   7      269.50      267.11     12.67 o 
  12   4   7      119.53      118.68      7.45 o 
  13   4   7        0.13       -2.10      3.56 o 
  14   4   7      292.51      314.80     19.96 o 
  15   4   7        2.51        3.38      4.68 o 
  16   4   7        5.70        4.02      8.58 o 
  17   4   7       14.31       18.94      5.50 o 
 -18   5   7      263.38      239.71     40.39 o 
 -17   5   7      230.55      194.32     20.01 o 
 -16   5   7      193.85      195.57     26.15 o 
 -15   5   7      225.72      249.61     20.76 o 
 -14   5   7      295.22      289.88     21.17 o 
 -13   5   7     1253.92     1152.56     64.10 o 
 -12   5   7        3.95        8.38      5.81 o 
 -11   5   7       97.20       97.42      9.63 o 
 -10   5   7      382.46      385.84     11.39 o 
  -9   5   7      706.55      713.87     15.97 o 
  -8   5   7      268.48      288.79      9.75 o 
  -7   5   7      866.31      864.39     16.40 o 
  -6   5   7      489.39      515.48     11.58 o 
  -5   5   7      273.88      285.45      8.55 o 
  -4   5   7      339.18      380.33      7.98 o 
  -3   5   7      300.78      344.42      7.98 o 
  -2   5   7     1209.44     1444.71     19.34 o 
  -1   5   7        7.96       12.49      2.42 o 
   0   5   7      580.48      575.81     10.60 o 
   1   5   7       62.39       40.37      2.75 o 
   2   5   7      219.23      224.70      5.41 o 
   3   5   7       95.26       66.63      3.33 o 
   4   5   7      893.37      900.09     19.78 o 
   6   5   7      339.59      315.49      9.19 o 
   7   5   7        0.04       -3.22      3.22 o 
   8   5   7        6.26        1.79      2.79 o 
   9   5   7       36.45       39.61      4.86 o 
  10   5   7      532.50      515.79     12.95 o 
  11   5   7      165.91      173.68     12.79 o 
  12   5   7      686.47      717.75     21.69 o 
  13   5   7       44.67       44.30      6.05 o 
  14   5   7       14.65       15.42      5.07 o 
  15   5   7      232.91      235.02     12.98 o 
  16   5   7        3.11       10.63      5.51 o 
  17   5   7        6.65        4.79      5.30 o 
 -17   6   7      525.72      505.34     40.62 o 
 -16   6   7        0.41      -10.25     10.25 o 
 -15   6   7        0.35      -10.00     10.64 o 
 -14   6   7      908.82      900.70     50.00 o 
 -13   6   7       74.51       41.71     15.58 o 
 -12   6   7      604.51      627.93     21.78 o 
 -11   6   7      554.37      516.23     19.12 o 
 -10   6   7      332.21      329.91     15.93 o 
  -9   6   7      120.09      124.09      8.63 o 
  -8   6   7      140.20      124.77     12.79 o 
  -7   6   7     3040.76     2938.84     47.25 o 
  -6   6   7      280.04      273.73     11.72 o 
  -5   6   7     2490.87     2454.07     35.01 o 
  -4   6   7      155.06      164.95      7.81 o 
  -3   6   7      118.50      116.58      7.07 o 
  -2   6   7      724.54      715.91     15.82 o 
  -1   6   7      326.85      311.79      9.83 o 
   0   6   7     1083.71     1129.09     18.66 o 
   1   6   7      266.16      285.10     10.54 o 
   2   6   7     1755.66     1756.25     26.22 o 
   3   6   7      957.14      925.07     25.87 o 
   4   6   7      471.73      497.46     20.26 o 
   5   6   7      116.61      103.73      6.12 o 
   6   6   7       77.95       80.43      5.46 o 
   7   6   7     1067.89      998.70     18.47 o 
   8   6   7      671.79      681.45     14.70 o 
   9   6   7        0.65       -2.72      2.72 o 
  10   6   7       42.59       29.26      4.35 o 
  11   6   7       24.97       19.68      4.73 o 
  12   6   7        1.49        2.87      4.05 o 
  13   6   7       90.86       98.08      8.28 o 
  14   6   7       76.23       80.39      7.40 o 
  15   6   7      513.22      533.70     16.14 o 
  16   6   7        9.92        7.94      5.44 o 
 -17   7   7       72.21       91.41     22.82 o 
 -16   7   7        3.80        6.31     14.70 o 
 -15   7   7      238.84      235.59     30.46 o 
 -14   7   7      159.99      178.97     26.70 o 
 -13   7   7       11.78        3.41     10.97 o 
 -12   7   7      429.21      440.92     23.89 o 
 -11   7   7      587.68      664.59     47.32 o 
 -10   7   7        3.39       -4.91      4.91 o 
  -9   7   7        0.13        2.90      4.45 o 
  -8   7   7       24.02       24.00      5.13 o 
  -7   7   7     2573.84     2489.12     41.95 o 
  -6   7   7     1931.21     1896.38     33.78 o 
  -5   7   7      104.79       78.81      6.85 o 
  -4   7   7      236.32      228.07      9.52 o 
  -3   7   7      399.34      369.00     10.07 o 
  -2   7   7      661.40      662.54     13.79 o 
  -1   7   7       38.70       32.76      4.54 o 
   0   7   7      438.93      432.90     15.26 o 
   1   7   7       42.33       48.13      6.48 o 
   2   7   7       12.55        7.16      3.86 o 
   3   7   7      429.48      398.52     15.71 o 
   4   7   7      253.46      267.32      9.78 o 
   5   7   7     3732.59     3660.72     50.20 o 
   6   7   7        8.58        9.95      3.16 o 
   7   7   7        5.61       14.47      3.45 o 
   8   7   7      457.52      461.08     12.90 o 
   9   7   7       11.39        8.29      3.40 o 
  10   7   7       17.98       20.37      4.32 o 
  11   7   7        0.04       -3.84      3.84 o 
  12   7   7        9.57        7.42      5.78 o 
  13   7   7       20.52       25.55      5.92 o 
  14   7   7        6.21        9.72      6.94 o 
  15   7   7      100.96      123.29     10.58 o 
  16   7   7       37.49       38.69      7.36 o 
 -16   8   7      101.65       99.62     22.80 o 
 -15   8   7      279.43      242.74     30.89 o 
 -14   8   7      469.79      555.42     40.30 o 
 -13   8   7      181.29      192.96     26.54 o 
 -12   8   7       50.28       58.73     12.46 o 
 -11   8   7        0.33       -1.32      6.05 o 
 -10   8   7      287.24      310.93     16.75 o 
  -9   8   7       88.65      112.66     10.83 o 
  -8   8   7       19.67       17.79      5.44 o 
  -7   8   7       87.83       67.42      6.89 o 
  -6   8   7      329.22      357.67     12.67 o 
  -5   8   7       22.49       19.85      4.87 o 
  -4   8   7     2056.83     2026.83     35.53 o 
  -3   8   7        3.36        2.38      3.30 o 
  -2   8   7      214.68      175.40      8.11 o 
  -1   8   7      463.42      436.35     14.77 o 
   0   8   7      559.87      554.17     14.85 o 
   1   8   7      185.97      181.95     10.55 o 
   2   8   7       24.90       15.69      3.52 o 
   3   8   7        6.60        8.91      3.11 o 
   4   8   7      766.45      738.55     15.44 o 
   5   8   7        1.17        1.22      2.97 o 
   6   8   7        2.31        4.45      3.15 o 
   7   8   7       44.15       41.54      4.89 o 
   8   8   7      665.39      668.87     15.50 o 
   9   8   7        0.01        0.39      3.78 o 
  10   8   7      133.90      130.18      8.36 o 
  11   8   7       54.31       46.48      6.36 o 
  12   8   7       20.18       14.93      5.43 o 
  13   8   7       22.27       25.56      6.00 o 
  14   8   7      238.80      260.55     14.15 o 
  15   8   7      246.86      252.87     14.46 o 
 -15   9   7        5.72        5.45     14.39 o 
 -14   9   7       45.15       52.73     18.36 o 
 -13   9   7      288.61      313.45     24.18 o 
 -12   9   7       51.87       75.56     13.60 o 
 -11   9   7       16.48       11.02      9.91 o 
 -10   9   7      451.52      452.09     18.93 o 
  -9   9   7      385.89      455.12     18.96 o 
  -8   9   7       20.30       26.16      6.85 o 
  -7   9   7       24.22        5.74      5.48 o 
  -6   9   7        7.54        9.85      5.99 o 
  -5   9   7       21.22       38.05      5.58 o 
  -4   9   7      563.45      562.09     15.77 o 
  -3   9   7       64.26       74.57      8.79 o 
  -2   9   7      579.28      502.84     13.03 o 
  -1   9   7       29.99       28.53      4.37 o 
   0   9   7     1125.60     1121.71     20.83 o 
   1   9   7        7.15        0.18      3.06 o 
   2   9   7      458.96      499.64     12.65 o 
   3   9   7       26.33       19.53      4.27 o 
   4   9   7     1724.56     1622.37     27.28 o 
   5   9   7     1873.25     1777.31     34.17 o 
   6   9   7      192.21      145.24      8.01 o 
   7   9   7      367.24      336.70     10.96 o 
   8   9   7      183.39      155.54      8.84 o 
   9   9   7      372.47      372.25     12.91 o 
  10   9   7        0.60       -3.12      3.71 o 
  11   9   7       11.23       15.82      5.67 o 
  12   9   7      189.68      209.34     16.91 o 
  13   9   7        4.58        1.75      5.29 o 
  14   9   7        0.01        1.01      5.49 o 
 -14  10   7       34.75       28.43     15.45 o 
 -13  10   7       11.59       18.11     11.22 o 
 -12  10   7      619.71      730.56     33.38 o 
 -11  10   7      549.89      567.65     28.75 o 
 -10  10   7       78.92       84.49     13.48 o 
  -9  10   7       53.34       61.49      9.48 o 
  -8  10   7       15.72       14.71      7.11 o 
  -7  10   7      105.04      146.02     27.68 o 
  -6  10   7      307.59      357.21     16.66 o 
  -5  10   7       28.93       23.02      5.54 o 
  -4  10   7      677.27      666.31     21.29 o 
  -3  10   7      273.58      304.46     12.43 o 
  -2  10   7       90.63       63.59      6.06 o 
  -1  10   7      368.06      329.91     11.17 o 
   0  10   7       41.20       50.02      5.37 o 
   1  10   7        1.12        4.02      3.47 o 
   2  10   7      105.96      106.61      7.18 o 
   3  10   7      100.87      103.63      7.16 o 
   4  10   7        7.80        2.55      3.55 o 
   5  10   7        9.64       20.37      4.45 o 
   6  10   7      251.74      279.36     10.79 o 
   7  10   7       23.77       26.24      5.23 o 
   8  10   7      330.44      365.53     12.33 o 
   9  10   7        7.62       12.21      5.65 o 
  10  10   7        1.52       -3.46      4.12 o 
  11  10   7        0.29       -4.57      4.57 o 
  12  10   7      205.38      210.93     12.89 o 
  13  10   7      105.22      118.00     10.64 o 
  14  10   7      178.51      210.35     21.79 o 
 -13  11   7       87.53       82.27     15.87 o 
 -12  11   7       25.10       35.68     12.02 o 
 -11  11   7        0.03       -8.64      8.64 o 
 -10  11   7       10.22        7.67     16.53 o 
  -9  11   7       15.37       23.34     13.19 o 
  -8  11   7        0.10        1.53      6.04 o 
  -7  11   7        9.43       -3.39      5.63 o 
  -6  11   7       57.52       47.57      8.41 o 
  -5  11   7        0.08       -2.52      8.93 o 
  -4  11   7       23.56       20.49      8.48 o 
  -3  11   7       89.70       78.90     15.85 o 
  -2  11   7        3.31       -0.90      3.76 o 
  -1  11   7      730.54      721.03     17.15 o 
   0  11   7      600.31      584.71     15.21 o 
   1  11   7      319.85      331.90     11.48 o 
   2  11   7       76.80       68.85      6.57 o 
   3  11   7       34.03       24.94      5.62 o 
   4  11   7       70.61       67.85      8.93 o 
   5  11   7        0.00       -0.67      3.75 o 
   6  11   7       11.33        9.24      4.17 o 
   7  11   7       95.12       85.55      7.33 o 
   8  11   7        0.29       -4.17      4.40 o 
   9  11   7        1.78        0.04      4.24 o 
  10  11   7        8.21        7.78      5.09 o 
  11  11   7       28.00       20.14      6.44 o 
  12  11   7        2.91        8.52      7.35 o 
 -12  12   7       10.16       16.72     12.09 o 
 -11  12   7      798.23      835.05     36.67 o 
 -10  12   7      157.90      182.34     19.57 o 
  -9  12   7        0.01       -8.17      8.17 o 
  -8  12   7      349.22      399.87     19.41 o 
  -7  12   7       43.05       31.06      8.41 o 
  -6  12   7        9.52       -2.42      6.19 o 
  -5  12   7        4.25       -5.35      5.35 o 
  -4  12   7      154.62      149.43     38.74 o 
  -3  12   7      112.85      122.28     14.14 o 
  -2  12   7      232.71      240.82     13.12 o 
  -1  12   7      258.96      254.32     13.45 o 
   0  12   7       21.44       26.52      6.22 o 
   1  12   7       73.60       85.17      7.45 o 
   2  12   7        2.79       -1.48      3.99 o 
   3  12   7      223.29      237.61     11.40 o 
   4  12   7        5.14        0.45      4.01 o 
   5  12   7       74.52       79.70      7.41 o 
   6  12   7        1.19       -3.98      3.98 o 
   7  12   7      211.36      211.46     12.91 o 
   8  12   7       16.12        2.06      6.96 o 
   9  12   7        2.38        6.14      6.92 o 
  10  12   7        0.02       -6.58      6.58 o 
  11  12   7        9.42        7.85      8.02 o 
 -10  13   7       14.12        1.00     20.41 o 
  -9  13   7       10.21       36.97     23.04 o 
  -8  13   7        8.70        1.79     19.27 o 
  -7  13   7       26.05       37.63     21.76 o 
  -6  13   7        5.46       -0.36     10.28 o 
  -5  13   7       11.85       12.93     10.05 o 
  -4  13   7        4.29        7.85      9.27 o 
  -3  13   7        2.89       22.12     17.51 o 
  -2  13   7      633.50      640.75     45.49 o 
  -1  13   7       18.31       13.58      8.30 o 
   0  13   7       34.47       19.27     10.40 o 
   1  13   7        8.41        3.01      7.71 o 
   2  13   7      154.02      140.66     22.94 o 
   3  13   7      168.95      194.97     14.89 o 
   4  13   7        9.30        6.02      7.23 o 
   5  13   7        4.08        6.53      7.98 o 
   6  13   7       24.19       23.86      8.70 o 
   7  13   7       28.52       27.19      8.65 o 
   8  13   7      430.61      470.82     21.33 o 
   9  13   7      146.55      182.90     15.66 o 
  -8  14   7      101.59      105.61     28.19 o 
  -7  14   7      387.82      327.58     40.20 o 
  -6  14   7        1.57       -9.36     17.96 o 
  -5  14   7       61.33       70.89     14.55 o 
  -4  14   7       38.01       48.25     12.61 o 
  -3  14   7       43.62       20.92     18.43 o 
  -2  14   7       15.95       -7.31     17.50 o 
  -1  14   7      171.37      171.83     18.69 o 
   0  14   7       59.53       56.07     17.81 o 
   1  14   7        2.59        8.79      8.20 o 
   2  14   7        1.22       -7.19      7.19 o 
   3  14   7      103.22      103.48     12.87 o 
   4  14   7      243.04      249.89     18.19 o 
   5  14   7       32.06       27.75      8.95 o 
   6  14   7      148.89      165.33     15.12 o 
   7  14   7        0.01       -3.98      7.57 o 
  -5  15   7       85.43       69.27     25.31 o 
  -4  15   7       13.19       14.19     19.47 o 
  -3  15   7       95.34       30.48     21.02 o 
  -2  15   7        3.09        0.19     16.27 o 
  -1  15   7       19.64       52.42     21.49 o 
   0  15   7        2.47       -9.14      9.14 o 
   1  15   7       12.48        2.26     11.77 o 
   2  15   7      102.02      101.54     13.64 o 
   3  15   7       31.56       22.37      9.97 o 
   4  15   7      174.10      176.80     17.79 o 
 -18   0   8      116.27       82.76     22.51 o 
 -17   0   8      184.65      173.61     27.37 o 
 -16   0   8       83.15       69.40     19.76 o 
 -15   0   8      418.78      418.92     34.18 o 
 -14   0   8      128.35      130.21     21.48 o 
 -13   0   8       21.70        2.81      7.70 o 
 -12   0   8       57.08       58.23     15.18 o 
 -11   0   8      629.72      617.17     23.98 o 
 -10   0   8       10.43       31.47      7.60 o 
  -9   0   8      678.75      692.64     23.48 o 
  -8   0   8        0.65        3.76      4.64 o 
  -7   0   8        0.04       -3.13      4.66 o 
  -6   0   8      299.49      339.43     13.78 o 
  -5   0   8     4388.14     4636.18     74.76 o 
  -4   0   8     6883.81     7175.61    112.66 o 
  -3   0   8      167.30      163.01      5.84 o 
  -2   0   8      439.83      523.07      9.42 o 
  -1   0   8      146.86      246.25     19.66 o 
   1   0   8      246.07      228.41      9.83 o 
   2   0   8        1.37        2.65      2.40 o 
   3   0   8       26.94       21.53      4.09 o 
   4   0   8       62.10       58.76      6.22 o 
   5   0   8       23.29       26.38      5.00 o 
   6   0   8      681.86      751.19     18.65 o 
   7   0   8     5699.41     5508.50     90.19 o 
   8   0   8      877.22      838.62     22.77 o 
   9   0   8      679.34      625.14     19.81 o 
  10   0   8      377.34      412.46     15.38 o 
  11   0   8     2822.86     2754.92     53.06 o 
  12   0   8     1716.73     1617.59     36.07 o 
  13   0   8       35.21       38.33      6.63 o 
  14   0   8      490.91      513.12     35.08 o 
  15   0   8        0.15       -0.21      4.85 o 
  16   0   8       98.13      101.66     10.88 o 
  17   0   8       91.82      112.56     15.55 o 
  18   0   8       19.06       19.50      7.63 o 
 -18   1   8        1.71       -5.48      9.62 o 
 -17   1   8        0.12        3.24     10.52 o 
 -16   1   8        3.89       -8.24      8.57 o 
 -15   1   8       59.40       47.72     11.52 o 
 -14   1   8       61.19       56.31     11.58 o 
 -13   1   8       62.29       59.24      7.15 o 
 -12   1   8       53.77       56.57      6.91 o 
 -11   1   8       32.70       40.45      5.77 o 
 -10   1   8        3.30       -0.53      4.08 o 
  -9   1   8      942.16      946.36     25.72 o 
  -8   1   8     1158.04     1280.17     24.11 o 
  -7   1   8      320.73      335.64     19.96 o 
  -6   1   8      769.25      798.94     13.96 o 
  -5   1   8      370.68      389.98      8.42 o 
  -4   1   8      374.54      404.90      9.38 o 
  -3   1   8      860.27      904.05     12.53 o 
  -2   1   8     2244.32     2418.02     28.54 o 
  -1   1   8       41.23       37.06      2.27 o 
   0   1   8     2438.29     2590.52     45.51 o 
   1   1   8     2143.54     2475.02     37.88 o 
   2   1   8     2467.69     2685.29     41.12 o 
   3   1   8      328.02      374.71      9.78 o 
   4   1   8       30.87       24.91      3.12 o 
   5   1   8      402.93      394.90      6.99 o 
   6   1   8       24.24       11.55      1.97 o 
   7   1   8      234.32      198.50      4.88 o 
   8   1   8       13.93       12.85      2.38 o 
   9   1   8      396.48      380.69      9.02 o 
  10   1   8     3185.53     3083.56     46.64 o 
  11   1   8       45.74       41.56      4.68 o 
  12   1   8      266.32      263.97      9.10 o 
  13   1   8      143.67      147.20      7.73 o 
  14   1   8       20.38       24.39      4.31 o 
  15   1   8        0.21        4.25      3.80 o 
  16   1   8       79.25       90.52      7.21 o 
  17   1   8        8.95        4.33      4.39 o 
 -18   2   8       88.51       98.31     16.49 o 
 -17   2   8       42.36       34.99     11.91 o 
 -16   2   8       18.24        0.97      9.32 o 
 -15   2   8       11.87        8.98     13.95 o 
 -14   2   8       28.76       40.23     10.64 o 
 -13   2   8      133.85      127.37     11.10 o 
 -12   2   8      532.10      509.42     17.37 o 
 -11   2   8      371.95      366.28     17.13 o 
 -10   2   8      320.40      326.79     13.77 o 
  -9   2   8      286.45      352.28     20.29 o 
  -8   2   8     1119.63     1162.73     22.56 o 
  -7   2   8      129.47      133.11      6.19 o 
  -6   2   8      932.63      962.53     16.34 o 
  -5   2   8      329.33      328.52      7.93 o 
  -4   2   8      308.37      352.84     10.04 o 
  -3   2   8       54.43       54.11      2.86 o 
  -2   2   8      875.41      906.80     11.14 o 
  -1   2   8     1702.47     1804.28     24.78 o 
   0   2   8      536.39      617.02     10.13 o 
   1   2   8       76.79       69.93      2.60 o 
   2   2   8      119.14      131.77      3.28 o 
   3   2   8     3493.98     3663.00     39.61 o 
   4   2   8        1.47        0.14      1.27 o 
   5   2   8      125.02      158.40      4.53 o 
   6   2   8        9.18       10.63      1.45 o 
   7   2   8      180.51      170.35      7.61 o 
   8   2   8     3211.62     3144.89     39.74 o 
   9   2   8      241.98      225.17      7.09 o 
  10   2   8        0.28       -2.23      2.52 o 
  11   2   8       58.02       49.32      4.89 o 
  12   2   8       58.57       56.48      5.31 o 
  13   2   8       82.22       81.46      6.61 o 
  14   2   8       11.18       10.92      3.71 o 
  15   2   8       48.66       37.78      5.17 o 
  16   2   8       94.65       96.23      7.55 o 
  17   2   8       40.86       46.35      6.18 o 
 -18   3   8        0.09      -10.23     10.23 o 
 -17   3   8      678.38      685.18     55.15 o 
 -16   3   8        9.06       -1.81      9.13 o 
 -15   3   8       72.38       63.07     12.05 o 
 -14   3   8        2.36        6.00     19.90 o 
 -13   3   8      239.44      223.73     14.20 o 
 -12   3   8      664.48      674.19     30.21 o 
 -11   3   8       25.90       35.74      5.60 o 
 -10   3   8      152.24      131.01      8.51 o 
  -9   3   8      830.54      804.96     16.36 o 
  -8   3   8     2634.61     2583.55     37.67 o 
  -7   3   8      599.11      639.55     17.42 o 
  -6   3   8       98.21       96.32      5.93 o 
  -5   3   8       13.53       20.29      2.96 o 
  -4   3   8     2573.74     2594.50     35.01 o 
  -3   3   8        2.64        0.54      1.35 o 
  -2   3   8       19.46       24.34      2.43 o 
  -1   3   8      978.24     1040.58     12.69 o 
   0   3   8      110.93      112.05      8.07 o 
   1   3   8      220.42      231.70      6.62 o 
   2   3   8        9.31        6.03      1.50 o 
   3   3   8      147.52      136.97      4.94 o 
   4   3   8      392.64      502.76     10.18 o 
   5   3   8      690.19      649.17     12.98 o 
   6   3   8        1.36        0.31      1.24 o 
   7   3   8     1452.07     1428.36     24.25 o 
   8   3   8      396.36      412.77      9.37 o 
   9   3   8       68.33       58.12      4.32 o 
  10   3   8      127.86      107.95      5.89 o 
  11   3   8      628.08      630.89     14.49 o 
  12   3   8        4.95        5.34      3.43 o 
  13   3   8      302.20      299.27     10.97 o 
  14   3   8       88.80       69.78      6.61 o 
  15   3   8      136.61      153.86      9.31 o 
  16   3   8       99.26      118.02      8.14 o 
  17   3   8       18.94       20.52      5.31 o 
 -18   4   8      113.11      130.41     18.16 o 
 -17   4   8        0.32       -5.84     12.26 o 
 -16   4   8        6.20       -3.09      9.45 o 
 -15   4   8       36.55       27.59     11.19 o 
 -14   4   8      393.74      358.66     22.31 o 
 -13   4   8       90.31       95.27     10.39 o 
 -12   4   8       58.80       67.15     17.40 o 
 -11   4   8      265.85      271.92     15.58 o 
 -10   4   8      614.36      612.57     16.37 o 
  -9   4   8     1705.19     1670.17     27.09 o 
  -8   4   8      714.18      862.69     65.48 o 
  -7   4   8        8.07        6.35      4.68 o 
  -6   4   8      133.99      176.69      7.70 o 
  -5   4   8      263.44      272.58     14.19 o 
  -4   4   8       12.07       15.08      2.94 o 
  -3   4   8      642.81      633.24     17.71 o 
  -2   4   8      268.55      297.95      6.43 o 
  -1   4   8      398.81      374.19      6.82 o 
   0   4   8        1.04        0.66      1.08 o 
   1   4   8        0.30        0.77      0.91 o 
   2   4   8     2296.22     2278.60     40.91 o 
   3   4   8      386.88      405.48      8.30 o 
   4   4   8       63.75       49.84      5.51 o 
   5   4   8     2944.13     2841.63     41.44 o 
   6   4   8      459.05      438.39     11.07 o 
   7   4   8     1794.34     1831.99     25.55 o 
   8   4   8     3183.82     3151.24     40.52 o 
   9   4   8      874.23      840.27     15.34 o 
  10   4   8       34.58       31.40      4.08 o 
  11   4   8      171.54      161.67      8.20 o 
  12   4   8       41.67       43.16      5.29 o 
  13   4   8        1.67        2.92      3.65 o 
  14   4   8        5.19        4.39      4.01 o 
  15   4   8       23.19       11.94      4.79 o 
  16   4   8        4.11        4.78      5.17 o 
  17   4   8      144.08      161.19     10.65 o 
 -17   5   8        4.81       12.97     10.96 o 
 -16   5   8        4.58       -5.27      8.70 o 
 -15   5   8       38.50       25.16     12.47 o 
 -14   5   8     1193.99     1133.43     38.91 o 
 -13   5   8      340.09      323.07     16.17 o 
 -12   5   8      369.96      405.93     27.87 o 
 -11   5   8      138.86      142.03      9.34 o 
 -10   5   8       75.55      100.27      7.04 o 
  -9   5   8      282.74      270.38     13.68 o 
  -8   5   8     1825.37     1779.34     28.27 o 
  -7   5   8     2300.66     2272.85     33.75 o 
  -6   5   8     1742.83     1766.63     27.05 o 
  -5   5   8     1189.03     1140.28     28.79 o 
  -4   5   8      421.52      456.04     11.30 o 
  -3   5   8      900.42      932.23     17.49 o 
  -2   5   8      455.62      473.65      8.78 o 
  -1   5   8      511.42      559.42      9.60 o 
   0   5   8      841.78      904.88     12.14 o 
   1   5   8      669.31      710.99     11.93 o 
   2   5   8      694.32      716.81     12.84 o 
   3   5   8        1.19        4.00      1.60 o 
   4   5   8      210.35      197.12      7.28 o 
   5   5   8     1929.24     1914.14     36.12 o 
   6   5   8        8.99        7.19      4.63 o 
   7   5   8        9.59       10.25      3.03 o 
   8   5   8      384.99      361.20      9.96 o 
   9   5   8       77.30       77.80      5.57 o 
  10   5   8       23.02       24.72      4.52 o 
  11   5   8       89.12       76.60      6.18 o 
  12   5   8        7.67        4.62      3.89 o 
  13   5   8      109.68      105.33      8.43 o 
  14   5   8       12.66        8.48      4.75 o 
  15   5   8       91.37      110.06      9.58 o 
  16   5   8       17.93       24.51      6.43 o 
  17   5   8      382.36      453.88     22.04 o 
 -17   6   8      229.35      166.01     27.72 o 
 -16   6   8      317.65      305.87     35.05 o 
 -15   6   8       23.82       47.16     17.68 o 
 -14   6   8      287.79      293.36     33.33 o 
 -13   6   8      152.25      191.18     25.88 o 
 -12   6   8       54.23       60.31     13.33 o 
 -11   6   8       37.68       38.39      7.91 o 
 -10   6   8      555.51      535.62     16.23 o 
  -9   6   8      107.88      114.81      8.37 o 
  -8   6   8     1611.44     1587.23     30.00 o 
  -7   6   8       11.04       16.32      5.04 o 
  -6   6   8       11.74       18.36      4.46 o 
  -5   6   8      225.95      212.30     19.76 o 
  -4   6   8      830.98      811.24     20.96 o 
  -3   6   8       11.86        5.14      3.86 o 
  -2   6   8      119.35      122.61      7.02 o 
  -1   6   8      857.56      883.87     17.38 o 
   0   6   8      231.95      205.11      6.92 o 
   1   6   8       22.82       24.30      3.18 o 
   2   6   8      540.26      531.86     11.31 o 
   3   6   8      306.66      311.92      8.43 o 
   4   6   8       28.64       36.05      4.51 o 
   5   6   8     1050.75      998.40     17.90 o 
   6   6   8       43.03       54.62      4.54 o 
   7   6   8       74.71       68.56      5.19 o 
   8   6   8       11.19       13.71      3.53 o 
   9   6   8      634.67      610.80     14.35 o 
  10   6   8       61.03       61.95      5.81 o 
  11   6   8      392.58      373.11     12.31 o 
  12   6   8      288.40      273.52     12.09 o 
  13   6   8       51.83       47.84     11.24 o 
  14   6   8        2.19        3.69      4.57 o 
  15   6   8      366.36      381.35     13.85 o 
  16   6   8       93.19       86.36      8.40 o 
 -16   7   8      115.69      143.68     26.56 o 
 -15   7   8       24.90       19.34     15.32 o 
 -14   7   8       12.96      -10.33     10.33 o 
 -13   7   8      129.27      157.55     24.54 o 
 -12   7   8        2.62       -0.23      6.99 o 
 -11   7   8      171.06      163.85     13.08 o 
 -10   7   8      339.28      332.30     16.38 o 
  -9   7   8      534.04      574.30     16.68 o 
  -8   7   8      105.42      106.74      8.02 o 
  -7   7   8        1.46        2.58      5.29 o 
  -6   7   8     1907.85     1924.93     38.91 o 
  -5   7   8     3172.39     2956.23     54.70 o 
  -4   7   8      755.68      851.36     22.47 o 
  -3   7   8     2463.00     2517.84     36.55 o 
  -2   7   8       76.89       68.42      5.34 o 
  -1   7   8      233.30      217.26     10.14 o 
   0   7   8        4.51        3.69      2.80 o 
   1   7   8      412.37      415.43     14.58 o 
   2   7   8       26.45       21.18      4.94 o 
   3   7   8     1261.41     1254.75     21.55 o 
   4   7   8       69.30       73.45      5.25 o 
   5   7   8      191.86      182.06      7.60 o 
   6   7   8        8.97       -2.13      3.54 o 
   7   7   8        0.35        2.09      2.87 o 
   8   7   8      783.38      734.70     16.15 o 
   9   7   8      420.12      394.18     11.61 o 
  10   7   8        0.01       -3.43      3.43 o 
  11   7   8        0.91       -0.15      3.63 o 
  12   7   8      196.65      179.04     12.57 o 
  13   7   8       30.44       28.08      6.04 o 
  14   7   8      351.13      331.08     14.56 o 
  15   7   8       68.06       66.05      8.14 o 
 -16   8   8      158.43      149.04     26.27 o 
 -15   8   8        0.17        7.73     13.40 o 
 -14   8   8        1.42        3.31     13.24 o 
 -13   8   8       81.46       48.23     17.13 o 
 -12   8   8       12.90        8.02     11.19 o 
 -11   8   8      713.47      729.11     29.42 o 
 -10   8   8      704.84      767.03     29.04 o 
  -9   8   8      510.30      524.26     19.51 o 
  -8   8   8        7.45        1.58      8.21 o 
  -7   8   8      287.52      284.23     11.85 o 
  -6   8   8        0.38       -2.48      3.76 o 
  -5   8   8       45.29       34.59      5.34 o 
  -4   8   8      589.72      584.18     18.56 o 
  -3   8   8      584.67      544.03     13.19 o 
  -2   8   8      257.35      287.63      9.54 o 
  -1   8   8      195.19      195.72      9.35 o 
   0   8   8        0.08        2.69      3.86 o 
   1   8   8       31.33       24.15      3.91 o 
   2   8   8      964.27      954.66     18.25 o 
   3   8   8      339.34      331.60      9.80 o 
   4   8   8       30.85       36.13      4.49 o 
   5   8   8        2.41        5.32      3.10 o 
   6   8   8     1041.24      986.30     19.34 o 
   7   8   8        3.93        6.38      3.55 o 
   8   8   8      181.79      176.62      8.88 o 
   9   8   8      219.62      212.79      9.81 o 
  10   8   8       61.52       49.06      5.60 o 
  11   8   8      481.55      453.50     13.78 o 
  12   8   8      431.13      459.07     15.84 o 
  13   8   8      346.18      331.85     14.62 o 
  14   8   8       50.29       65.05      8.12 o 
  15   8   8        0.62        7.21      5.85 o 
 -15   9   8      150.99      190.75     28.59 o 
 -14   9   8       79.49       90.26     21.02 o 
 -13   9   8      416.47      452.41     37.23 o 
 -12   9   8      476.86      496.49     41.91 o 
 -11   9   8      233.34      253.61     16.80 o 
 -10   9   8      223.49      261.96     16.50 o 
  -9   9   8      725.50      782.23     25.17 o 
  -8   9   8       56.04       56.80      9.17 o 
  -7   9   8       42.02       36.52      6.12 o 
  -6   9   8        4.17        5.23      4.50 o 
  -5   9   8        0.13       -4.06      4.29 o 
  -4   9   8        1.83        5.67      4.60 o 
  -3   9   8      322.47      317.16     14.08 o 
  -2   9   8      296.44      290.71     10.11 o 
  -1   9   8      238.89      199.83      8.87 o 
   0   9   8        7.74        7.21      3.55 o 
   1   9   8      307.30      328.69     11.02 o 
   2   9   8       11.42        3.38      3.33 o 
   3   9   8      360.56      326.10     10.36 o 
   4   9   8       21.03       17.33      4.27 o 
   5   9   8       29.30       44.62      5.04 o 
   6   9   8       28.69       16.75      5.85 o 
   7   9   8       44.70       41.16      5.54 o 
   8   9   8       17.89       25.07     10.24 o 
   9   9   8        2.10       -1.61      3.80 o 
  10   9   8        0.11       -2.57      3.92 o 
  11   9   8      289.27      292.41     12.11 o 
  12   9   8       37.83       37.40      6.99 o 
  13   9   8      261.04      255.72     14.29 o 
  14   9   8       67.34       89.13     11.21 o 
 -14  10   8        2.84      -12.04     12.04 o 
 -13  10   8       33.33       31.67     15.70 o 
 -12  10   8        1.39        3.96     24.00 o 
 -11  10   8        0.30       -8.74      8.74 o 
 -10  10   8       13.34        2.39      7.41 o 
  -9  10   8       93.44      113.37     11.93 o 
  -8  10   8      326.75      324.10     16.53 o 
  -7  10   8       14.62        4.22      6.68 o 
  -6  10   8      510.86      530.62     19.95 o 
  -5  10   8      379.88      367.37     13.89 o 
  -4  10   8      332.45      332.77     19.36 o 
  -3  10   8      104.63      100.70      9.58 o 
  -2  10   8      469.15      449.24     13.11 o 
  -1  10   8       37.17       49.17      5.57 o 
   0  10   8       75.37       63.03      6.29 o 
   1  10   8      227.97      249.67      9.94 o 
   2  10   8        0.44       -3.90      3.90 o 
   3  10   8     2479.62     2318.66     36.70 o 
   4  10   8       46.93       38.66      5.19 o 
   5  10   8      617.32      619.55     18.39 o 
   6  10   8       11.17       10.30      4.16 o 
   7  10   8      198.37      184.28      9.78 o 
   8  10   8       16.09        7.51      4.29 o 
   9  10   8        2.72       -2.40      4.78 o 
  10  10   8      103.62       90.70      7.75 o 
  11  10   8       25.66       22.16      5.68 o 
  12  10   8       30.46       22.10      6.59 o 
  13  10   8       37.67       39.75      7.58 o 
 -13  11   8       34.54       47.36     18.38 o 
 -12  11   8      474.34      532.78     29.58 o 
 -11  11   8        2.36       -3.36      9.22 o 
 -10  11   8       28.37       39.67     13.57 o 
  -9  11   8      547.54      561.08     22.64 o 
  -8  11   8        0.12       -5.83      5.83 o 
  -7  11   8      105.23      120.73     12.06 o 
  -6  11   8       67.56       79.50     10.75 o 
  -5  11   8      167.68      173.44     13.24 o 
  -4  11   8      225.27      217.52     18.04 o 
  -3  11   8      102.84       74.64      9.15 o 
  -2  11   8        2.08        2.70      4.57 o 
  -1  11   8      144.24      153.91      9.11 o 
   0  11   8        6.42        5.76      4.41 o 
   1  11   8       68.82       68.85      6.73 o 
   2  11   8        7.49        3.05      4.15 o 
   3  11   8       59.78       45.64      6.09 o 
   4  11   8        2.43       12.31      4.20 o 
   5  11   8       99.96      112.84      8.09 o 
   6  11   8        9.13        7.29      4.36 o 
   7  11   8      101.06      111.65      8.31 o 
   8  11   8       86.34      100.91      8.03 o 
   9  11   8        0.00       -0.02      5.16 o 
  10  11   8      333.33      359.70     13.62 o 
  11  11   8       34.90       33.40      7.14 o 
  12  11   8      162.74      162.53     12.16 o 
 -11  12   8      400.66      421.57     27.66 o 
 -10  12   8      303.08      338.43     25.77 o 
  -9  12   8      286.41      335.36     25.46 o 
  -8  12   8      216.69      228.31     16.60 o 
  -7  12   8       46.31       30.06      8.67 o 
  -6  12   8      171.29      181.39     14.56 o 
  -5  12   8       22.43       12.49      6.91 o 
  -4  12   8       17.71        9.38      8.12 o 
  -3  12   8      277.38      289.67     31.35 o 
  -2  12   8      881.22      956.84     27.98 o 
  -1  12   8      394.61      417.50     15.64 o 
   0  12   8     1564.95     1552.60     28.87 o 
   1  12   8      114.87      119.31     10.60 o 
   2  12   8      642.16      635.94     17.42 o 
   3  12   8      379.36      376.10     15.27 o 
   4  12   8      169.77      163.13      9.82 o 
   5  12   8      392.61      391.90     16.40 o 
   6  12   8        0.86        5.18      4.49 o 
   7  12   8        0.26       -3.99      3.99 o 
   8  12   8       59.78       49.89      6.75 o 
   9  12   8        5.49       -3.69      4.69 o 
  10  12   8        1.45       -3.89      6.71 o 
 -10  13   8       64.64        9.28     21.00 o 
  -9  13   8        5.33      -17.68     17.68 o 
  -8  13   8       75.99       61.00     22.92 o 
  -7  13   8      146.21      144.17     28.29 o 
  -6  13   8      131.82      169.01     28.95 o 
  -5  13   8       76.86       53.79     16.42 o 
  -4  13   8        0.09        0.58      9.33 o 
  -3  13   8      101.72       97.27     23.30 o 
  -2  13   8       18.46       24.76     16.98 o 
  -1  13   8      332.97      324.96     21.82 o 
   0  13   8      337.05      349.99     23.97 o 
   1  13   8       14.88        3.79     11.26 o 
   2  13   8       31.09       30.60     10.47 o 
   3  13   8        0.36        0.80      6.62 o 
   4  13   8       77.15       87.21     12.96 o 
   5  13   8      114.93      124.04     13.10 o 
   6  13   8        2.87       -0.27      7.05 o 
   7  13   8       88.82       96.48     11.73 o 
   8  13   8       34.47       43.83      9.70 o 
   9  13   8       21.91       30.95      9.29 o 
  -7  14   8       36.16        8.98     20.75 o 
  -6  14   8       39.82       40.91     14.11 o 
  -5  14   8      220.03      202.78     20.54 o 
  -4  14   8      144.75      146.27     18.17 o 
  -3  14   8      105.16       61.88     21.03 o 
  -2  14   8      233.08      193.91     30.96 o 
  -1  14   8      435.75      434.96     25.25 o 
   0  14   8        1.28       -9.28     13.30 o 
   1  14   8       39.90       48.00     10.44 o 
   2  14   8       20.35       23.10      9.15 o 
   3  14   8        4.53        1.85      9.12 o 
   4  14   8        5.61       -2.12      7.70 o 
   5  14   8        2.08        8.44      7.80 o 
   6  14   8      154.00      169.20     15.78 o 
  -3  15   8       10.81        3.97     18.32 o 
  -2  15   8      216.92      197.35     32.84 o 
  -1  15   8      480.86      535.59     43.82 o 
   0  15   8      181.94      181.26     19.73 o 
   1  15   8       54.69       76.94     19.46 o 
   2  15   8       70.22       76.11     12.53 o 
 -18   1   9        2.00        3.68     10.68 o 
 -17   1   9        0.59       -8.29      8.29 o 
 -16   1   9      101.34      106.19     15.22 o 
 -15   1   9       31.35       31.25     10.33 o 
 -14   1   9       71.49       58.37     11.23 o 
 -13   1   9       70.87       89.33      9.92 o 
 -12   1   9       71.20       75.39      7.53 o 
 -11   1   9      559.88      508.12     20.15 o 
 -10   1   9       96.59       85.28      7.27 o 
  -9   1   9      174.89      141.69      8.54 o 
  -8   1   9        8.97        7.33      3.74 o 
  -7   1   9      879.41      878.38     18.25 o 
  -6   1   9        1.36        4.08      2.19 o 
  -5   1   9       17.15       25.36      2.84 o 
  -4   1   9        1.03        3.70      1.09 o 
  -3   1   9       10.62        5.88      1.49 o 
  -2   1   9       21.11       30.45      1.99 o 
  -1   1   9      142.28      190.85      4.28 o 
   0   1   9      116.14      106.53      5.03 o 
   1   1   9      854.50      934.76     17.70 o 
   2   1   9     1205.58     1253.80     22.45 o 
   3   1   9        0.13        4.77      2.04 o 
   4   1   9      188.74      224.68      7.93 o 
   5   1   9      141.14      147.25      7.31 o 
   6   1   9       35.88       34.96      3.16 o 
   7   1   9      840.62      870.48     12.95 o 
   8   1   9      608.64      591.72     10.51 o 
   9   1   9      134.96      132.79      5.84 o 
  10   1   9      118.31       79.03      5.65 o 
  11   1   9        5.62        0.52      2.87 o 
  12   1   9      148.73      150.45      8.66 o 
  13   1   9      137.76      153.89      7.99 o 
  14   1   9      758.05      746.72     16.52 o 
  15   1   9      402.66      414.37     12.45 o 
  16   1   9       56.36       59.20      6.29 o 
  17   1   9        1.69        3.37      4.35 o 
 -18   2   9       20.81       11.39     12.60 o 
 -17   2   9       88.32      109.31     16.33 o 
 -16   2   9        4.00        7.03      9.42 o 
 -15   2   9      439.01      438.68     25.03 o 
 -14   2   9       13.82        8.82      8.42 o 
 -13   2   9      196.20      203.21     12.08 o 
 -12   2   9      115.13      121.38      9.04 o 
 -11   2   9     1105.38     1158.17     33.38 o 
 -10   2   9      210.36      191.19     10.14 o 
  -9   2   9     1258.31     1252.79     25.46 o 
  -8   2   9       51.59       45.97      5.46 o 
  -7   2   9     1307.61     1489.82     26.63 o 
  -6   2   9       21.55       18.42      2.90 o 
  -5   2   9        9.51        5.38      3.57 o 
  -3   2   9     1554.70     1629.15     20.91 o 
  -2   2   9      133.59      200.01      3.87 o 
  -1   2   9      856.32      935.56     12.23 o 
   0   2   9     2104.38     2207.32     25.16 o 
   1   2   9      182.36      236.03      6.18 o 
   2   2   9     1133.22     1049.44     13.36 o 
   3   2   9      249.07      235.92      4.77 o 
   4   2   9      178.65      194.38      4.68 o 
   5   2   9      706.78      741.99     11.17 o 
   6   2   9      468.60      471.89      9.79 o 
   7   2   9      211.71      169.66      5.26 o 
   8   2   9      174.23      203.91      6.92 o 
   9   2   9      572.12      572.25     11.65 o 
  10   2   9     1605.78     1528.80     24.86 o 
  11   2   9      328.06      323.66     10.10 o 
  12   2   9        0.09       18.13     11.68 o 
  13   2   9       95.33       89.78     10.25 o 
  14   2   9        0.22       -1.54      3.46 o 
  15   2   9      259.44      274.20     10.89 o 
  16   2   9       11.65       10.57      4.48 o 
  17   2   9       62.17       51.50      6.53 o 
 -18   3   9       16.28       17.81     11.76 o 
 -17   3   9      122.02       91.39     15.27 o 
 -16   3   9       73.42       52.32     13.47 o 
 -15   3   9        6.00       -1.73      8.53 o 
 -14   3   9      161.10      151.71     17.70 o 
 -13   3   9      566.43      562.81     28.96 o 
 -12   3   9       23.12       23.19      5.75 o 
 -11   3   9      216.09      226.37     11.60 o 
 -10   3   9      137.21      121.12     10.59 o 
  -9   3   9       30.04       26.66      4.76 o 
  -8   3   9      210.65      172.97      8.89 o 
  -7   3   9       40.52       25.14      3.77 o 
  -6   3   9       15.15       11.75      2.99 o 
  -5   3   9      178.89      166.59     12.25 o 
  -4   3   9      158.86      162.97      5.79 o 
  -3   3   9      320.09      320.87      8.44 o 
  -2   3   9        0.05        0.05      1.23 o 
  -1   3   9        1.24        3.54      1.16 o 
   0   3   9      235.71      236.52      5.71 o 
   1   3   9      163.33      165.03      4.74 o 
   2   3   9      512.37      517.31      8.42 o 
   3   3   9        1.18        0.72      1.40 o 
   4   3   9       38.42       38.75      3.33 o 
   5   3   9       15.44       10.89      2.89 o 
   6   3   9      187.98      214.49      4.81 o 
   7   3   9      173.45      155.83      6.45 o 
   8   3   9      544.34      499.24     10.43 o 
   9   3   9     1367.61     1317.49     20.68 o 
  10   3   9     1074.36     1050.38     18.26 o 
  11   3   9      398.44      375.12     10.97 o 
  12   3   9      109.93       85.90      6.57 o 
  13   3   9      241.51      237.06     10.13 o 
  14   3   9      245.08      247.94     10.91 o 
  15   3   9        3.88        0.47      4.80 o 
  16   3   9        1.65        8.29      4.64 o 
  17   3   9      148.00      167.17      9.94 o 
 -17   4   9       77.00       80.56     14.82 o 
 -16   4   9      145.76      118.36     39.75 o 
 -15   4   9      100.26       95.28     14.05 o 
 -14   4   9       24.43       28.40     13.93 o 
 -13   4   9      409.25      403.26     17.71 o 
 -12   4   9       82.05       73.90      7.77 o 
 -11   4   9      100.29      103.43      8.12 o 
 -10   4   9      572.70      583.64     20.66 o 
  -9   4   9        6.05        8.32      4.04 o 
  -8   4   9        1.01       -1.55      3.31 o 
  -7   4   9      173.10      202.14      8.26 o 
  -6   4   9        5.58        0.36      2.29 o 
  -5   4   9      175.83      215.37     11.50 o 
  -3   4   9       81.23       95.05     10.44 o 
  -2   4   9       18.32        2.80      1.72 o 
  -1   4   9     1155.87     1150.03     16.71 o 
   0   4   9       67.69       93.84      3.15 o 
   1   4   9        0.02        0.38      1.48 o 
   2   4   9      750.37      796.47     15.12 o 
   3   4   9      370.06      363.52      8.67 o 
   4   4   9      238.39      254.61      7.35 o 
   5   4   9      197.10      212.48      5.05 o 
   6   4   9      240.45      266.21     16.06 o 
   7   4   9        2.51       -1.16      1.98 o 
   8   4   9      791.48      795.60     15.62 o 
   9   4   9       46.61       51.34      4.44 o 
  10   4   9        1.79        2.55      2.81 o 
  11   4   9      162.36      169.84      7.91 o 
  12   4   9      661.13      613.11     15.28 o 
  13   4   9       18.92       23.97      4.73 o 
  14   4   9        0.22        2.89      4.09 o 
  15   4   9      189.61      165.82     10.17 o 
  16   4   9       16.49       17.03      8.49 o 
 -17   5   9      237.88      238.51     31.82 o 
 -16   5   9       70.39       34.57     17.31 o 
 -15   5   9        2.72       19.05     13.66 o 
 -14   5   9      458.81      439.74     24.05 o 
 -13   5   9      368.59      335.08     16.71 o 
 -12   5   9      696.06      715.38     26.45 o 
 -11   5   9      112.73       94.71      8.15 o 
 -10   5   9       97.17       85.46      7.40 o 
  -9   5   9       13.87       16.38      4.23 o 
  -8   5   9      434.51      439.29     11.70 o 
  -7   5   9      561.48      579.89     13.48 o 
  -6   5   9      207.02      228.86     14.26 o 
  -5   5   9       45.25       54.58      5.31 o 
  -4   5   9      153.40      158.84     12.17 o 
  -3   5   9       26.84       29.34      4.00 o 
  -2   5   9      132.49      138.33      5.84 o 
  -1   5   9     2277.34     2209.11     35.11 o 
   0   5   9       43.67       42.71      3.88 o 
   1   5   9       57.02       77.54      3.81 o 
   2   5   9       38.52       27.30      3.49 o 
   3   5   9     1853.15     1825.07     23.58 o 
   4   5   9      296.41      296.95      8.75 o 
   5   5   9      171.01      170.01      9.19 o 
   6   5   9      131.62      115.88      5.76 o 
   7   5   9      207.35      222.03      7.34 o 
   8   5   9     1492.17     1473.59     22.68 o 
   9   5   9      145.56      138.10      7.49 o 
  10   5   9      103.34       99.38      6.18 o 
  11   5   9      228.24      209.45      9.41 o 
  12   5   9       84.11       90.71      7.59 o 
  13   5   9      281.03      307.72     15.06 o 
  14   5   9       39.36       41.10      7.76 o 
  15   5   9      758.59      766.76     21.44 o 
  16   5   9        0.27       -3.10      4.73 o 
 -17   6   9       37.84        2.62     15.16 o 
 -16   6   9      343.05      366.95     38.57 o 
 -15   6   9      281.54      253.69     31.69 o 
 -14   6   9        1.25       -1.83     11.21 o 
 -13   6   9        0.19        2.57      7.40 o 
 -12   6   9      115.36      115.56     13.76 o 
 -11   6   9      152.02      162.03     12.25 o 
 -10   6   9      338.59      367.94     16.52 o 
  -9   6   9       59.17       67.12      7.19 o 
  -8   6   9       35.38       31.95      5.45 o 
  -7   6   9       27.19       29.46      5.03 o 
  -6   6   9      111.81      107.93      7.53 o 
  -5   6   9      695.07      747.11     17.40 o 
  -4   6   9      302.60      297.55     12.74 o 
  -3   6   9       15.37       25.52      3.66 o 
  -2   6   9       31.86       32.16      3.81 o 
  -1   6   9      183.28      184.19      6.95 o 
   0   6   9      100.89      113.42      5.73 o 
   1   6   9        6.27        8.38      2.61 o 
   2   6   9       42.89       42.37      3.87 o 
   3   6   9       41.67       40.72      4.24 o 
   4   6   9      136.29      121.43      5.98 o 
   5   6   9      388.91      377.72     13.97 o 
   6   6   9       37.12       30.18      3.81 o 
   7   6   9      921.73      873.57     34.51 o 
   8   6   9       69.45       69.09      5.58 o 
   9   6   9      402.42      396.03     11.50 o 
  10   6   9      632.06      585.45     20.73 o 
  11   6   9       22.96       25.70      4.63 o 
  12   6   9      214.55      199.25     11.02 o 
  13   6   9       45.23       48.01      6.60 o 
  14   6   9        0.26        0.18      4.89 o 
  15   6   9       28.85       23.41      6.20 o 
  16   6   9        0.37       -3.09      5.27 o 
 -16   7   9        6.78       17.56     16.29 o 
 -15   7   9        6.54       -1.16     13.18 o 
 -14   7   9       69.98       64.40     18.83 o 
 -13   7   9      465.80      467.34     35.95 o 
 -12   7   9        2.72       -7.29      7.29 o 
 -11   7   9       62.65       71.85     12.03 o 
 -10   7   9       87.38       87.81      8.69 o 
  -9   7   9        0.22       -1.87      5.89 o 
  -8   7   9        2.99        8.31      4.65 o 
  -7   7   9      322.56      322.00     14.04 o 
  -6   7   9       12.80       10.01      4.22 o 
  -5   7   9       93.45      123.24      8.10 o 
  -4   7   9       10.59        8.07      4.30 o 
  -3   7   9        5.86        2.58      3.75 o 
  -2   7   9        0.90       -0.76      3.03 o 
  -1   7   9       19.44       23.86      3.97 o 
   0   7   9      494.15      523.88     12.18 o 
   1   7   9        0.51        1.68      4.79 o 
   2   7   9      209.17      203.97      7.84 o 
   3   7   9       16.65       13.58      3.25 o 
   4   7   9       63.08       64.37      5.02 o 
   5   7   9       21.56       22.73      5.49 o 
   6   7   9      102.98      107.77      6.43 o 
   7   7   9      319.30      328.47     12.99 o 
   8   7   9       95.42      101.04      6.70 o 
   9   7   9      493.79      482.81     13.18 o 
  10   7   9      757.70      758.72     17.43 o 
  11   7   9        6.69        5.40      3.84 o 
  12   7   9        7.52       -1.78      4.47 o 
  13   7   9        6.58        0.84      4.83 o 
  14   7   9      115.87      112.56     13.90 o 
  15   7   9       40.27       51.82      9.39 o 
 -15   8   9      122.49      114.12     22.95 o 
 -14   8   9        0.00        1.67     13.69 o 
 -13   8   9       55.76       40.71     15.95 o 
 -12   8   9       22.45        6.64      8.36 o 
 -11   8   9       24.92       27.65      9.19 o 
 -10   8   9        1.41        0.87      7.40 o 
  -9   8   9      114.70      125.27     12.11 o 
  -8   8   9       36.67       25.76      5.78 o 
  -7   8   9       20.28       24.62      5.44 o 
  -6   8   9        0.02        4.75      5.35 o 
  -5   8   9      119.24       99.91      7.73 o 
  -4   8   9      300.92      284.69     13.10 o 
  -3   8   9      442.22      457.10     13.71 o 
  -2   8   9      115.85      119.90      6.96 o 
  -1   8   9        2.65        2.22      4.00 o 
   0   8   9      519.71      514.81     16.73 o 
   1   8   9      376.56      375.03     12.25 o 
   2   8   9        0.26       -3.38      3.38 o 
   3   8   9       30.25       26.51      4.05 o 
   4   8   9     1330.19     1223.09     22.03 o 
   5   8   9       30.79       21.97      4.03 o 
   6   8   9      282.18      265.13      9.37 o 
   7   8   9        1.32        6.07      3.55 o 
   8   8   9       26.69       28.35      4.84 o 
   9   8   9        4.61        3.79      3.66 o 
  10   8   9      100.34      109.55      7.79 o 
  11   8   9       18.57       18.19      4.82 o 
  12   8   9        0.62       -4.21      5.46 o 
  13   8   9       15.98       15.16      5.71 o 
  14   8   9       61.76       89.20      9.05 o 
 -14   9   9        5.19       16.88     14.02 o 
 -13   9   9        1.66       -9.83      9.83 o 
 -12   9   9      208.43      223.84     28.36 o 
 -11   9   9      192.38      216.19     15.83 o 
 -10   9   9       15.63       20.07      8.45 o 
  -9   9   9       78.32       61.33      9.30 o 
  -8   9   9      113.94      114.61     11.45 o 
  -7   9   9        6.73        7.72      7.02 o 
  -6   9   9      299.71      293.15     12.54 o 
  -5   9   9      457.44      495.50     15.52 o 
  -4   9   9      134.49      111.69      9.91 o 
  -3   9   9      161.30      144.86     10.97 o 
  -2   9   9      464.21      436.35     13.77 o 
  -1   9   9     1999.25     1957.23     45.29 o 
   0   9   9      215.25      210.21      9.17 o 
   1   9   9      316.78      302.52     14.13 o 
   2   9   9      443.07      438.65     12.17 o 
   3   9   9       81.72       65.40      5.71 o 
   4   9   9      473.24      430.91     12.15 o 
   5   9   9      364.74      356.56     11.23 o 
   6   9   9       43.00       49.39      5.61 o 
   7   9   9       12.73       14.00      4.24 o 
   8   9   9      234.80      253.35     10.61 o 
   9   9   9       90.42       74.54      6.88 o 
  10   9   9      703.11      684.18     17.48 o 
  11   9   9      371.82      378.93     13.19 o 
  12   9   9        7.90       13.80      5.80 o 
  13   9   9       23.51       14.89      6.10 o 
 -13  10   9       50.99       58.62     17.73 o 
 -12  10   9       19.49        5.41     11.81 o 
 -11  10   9       44.18       26.42     12.45 o 
 -10  10   9      105.31      101.28     11.75 o 
  -9  10   9       50.69       44.47     15.91 o 
  -8  10   9        9.72       -3.96      6.03 o 
  -7  10   9      204.22      206.62     14.72 o 
  -6  10   9      484.52      530.15     23.83 o 
  -5  10   9      919.42      972.86     23.61 o 
  -4  10   9        0.02       -9.45     10.26 o 
  -3  10   9      455.24      414.38     33.92 o 
  -2  10   9       62.08       80.87      7.60 o 
  -1  10   9       57.94       57.53      6.10 o 
   0  10   9      884.80      930.15     19.58 o 
   1  10   9      424.18      409.29     12.31 o 
   2  10   9        1.01       -3.32      3.32 o 
   3  10   9      122.06      135.95      8.27 o 
   4  10   9      203.34      182.32      9.46 o 
   5  10   9       22.95       21.69      6.24 o 
   6  10   9        2.21        0.24      3.44 o 
   7  10   9      197.36      191.83     10.02 o 
   8  10   9        8.33       10.68      4.79 o 
   9  10   9       55.60       59.68     10.31 o 
  10  10   9      111.10      103.68      8.39 o 
  11  10   9      216.13      191.10     11.01 o 
  12  10   9        4.93       -2.86      5.05 o 
 -12  11   9      182.80      203.23     28.00 o 
 -11  11   9      393.50      389.36     30.20 o 
 -10  11   9       40.20       37.88      9.67 o 
  -9  11   9      126.55      127.63     13.29 o 
  -8  11   9      187.73      183.99     14.82 o 
  -7  11   9      156.32      154.56     13.45 o 
  -6  11   9       58.31       57.31      9.05 o 
  -5  11   9     1073.65     1100.86     30.46 o 
  -4  11   9      160.64      173.41     13.16 o 
  -3  11   9      384.34      370.47     16.59 o 
  -2  11   9       23.33       15.97      5.56 o 
  -1  11   9       68.57       66.28      7.45 o 
   0  11   9        1.55        2.13      8.49 o 
   1  11   9       78.75       78.89      6.99 o 
   2  11   9        1.72        6.04      4.08 o 
   3  11   9       84.59       94.04      7.45 o 
   4  11   9       15.20        9.58      4.41 o 
   5  11   9      288.92      290.74     11.54 o 
   6  11   9       25.15       20.57      5.21 o 
   7  11   9       21.25       26.51      5.44 o 
   8  11   9        2.12        6.43      5.46 o 
   9  11   9       10.94       11.88      4.98 o 
  10  11   9      365.18      395.78     14.36 o 
  11  11   9      117.36      135.14      9.80 o 
 -11  12   9      146.12      144.71     22.15 o 
 -10  12   9       77.19       88.33     15.76 o 
  -9  12   9       10.73        6.49      7.82 o 
  -8  12   9      120.18      118.96     13.35 o 
  -7  12   9        0.01        3.10      6.85 o 
  -6  12   9        2.21       -3.96      8.10 o 
  -5  12   9      120.66      149.23     15.48 o 
  -4  12   9       75.10      102.90     15.13 o 
  -3  12   9       16.41       15.68      8.63 o 
  -2  12   9       74.04       79.21     10.30 o 
  -1  12   9       92.44       95.82      9.19 o 
   0  12   9      437.75      457.64     24.88 o 
   1  12   9       56.44       46.71      6.41 o 
   2  12   9       34.16       29.35      5.73 o 
   3  12   9        1.31       -3.75      4.44 o 
   4  12   9      169.28      160.42      9.89 o 
   5  12   9       10.43       10.03      4.83 o 
   6  12   9      290.52      326.73     13.24 o 
   7  12   9       27.66       24.94      5.71 o 
   8  12   9      117.17      148.51      9.98 o 
   9  12   9      122.26      116.08      9.71 o 
  10  12   9      394.18      429.46     15.50 o 
  -9  13   9      190.09      185.76     20.13 o 
  -8  13   9        0.30       -7.70      7.70 o 
  -7  13   9        1.34        1.85      7.54 o 
  -6  13   9        9.59       16.96     10.62 o 
  -5  13   9      128.49      124.45     14.88 o 
  -4  13   9        2.96       -0.87      6.93 o 
  -3  13   9       57.45       56.73     11.78 o 
  -2  13   9       68.09       71.84     12.58 o 
  -1  13   9      173.91      176.70     13.81 o 
   0  13   9        2.16        4.45      6.35 o 
   1  13   9      119.49      127.05     10.76 o 
   2  13   9      119.51      118.73     12.55 o 
   3  13   9      462.02      480.14     21.15 o 
   4  13   9        3.79       10.97      7.27 o 
   5  13   9      247.68      224.90     16.25 o 
   6  13   9       15.06       20.90      8.12 o 
   7  13   9        6.42       12.95      7.42 o 
   8  13   9       38.05       27.41      9.15 o 
  -6  14   9       19.24        4.09     13.81 o 
  -5  14   9      139.77      154.86     19.29 o 
  -4  14   9      769.28      775.15     46.86 o 
  -3  14   9      125.98      116.99     25.95 o 
  -2  14   9        0.11        0.02     15.97 o 
  -1  14   9       65.76       49.33     22.28 o 
   0  14   9       33.11       46.88     12.34 o 
   1  14   9       86.88       86.76     14.41 o 
   2  14   9        0.00       -2.97      7.56 o 
   3  14   9       55.10       49.05     10.39 o 
   4  14   9       88.84       92.96     13.04 o 
   5  14   9       34.14       23.66      9.13 o 
 -18   0  10        2.29       -1.62     14.70 o 
 -17   0  10       16.06       19.60     15.96 o 
 -16   0  10      277.23      299.47     33.87 o 
 -15   0  10       42.13       54.25     17.65 o 
 -14   0  10       22.00       21.43      8.97 o 
 -13   0  10      451.77      427.84     42.93 o 
 -12   0  10     1077.26     1148.95     36.44 o 
 -11   0  10      226.30      230.09     16.42 o 
 -10   0  10      143.19      140.75     13.00 o 
  -9   0  10      560.65      572.09     21.65 o 
  -8   0  10      310.58      286.15     14.89 o 
  -7   0  10      491.30      444.89     17.72 o 
  -6   0  10      283.29      255.74     19.20 o 
  -5   0  10      141.77      161.20     16.40 o 
  -4   0  10      350.00      464.14     11.71 o 
  -3   0  10      236.73      281.33      8.53 o 
  -2   0  10     1811.45     1996.34     33.58 o 
  -1   0  10     4055.63     4441.77     91.36 o 
   0   0  10        5.61        3.08      2.87 o 
   1   0  10        3.47       -2.12      2.12 o 
   2   0  10        0.01        1.13      2.70 o 
   3   0  10     2768.56     2750.42     61.56 o 
   4   0  10     1822.21     1912.42     48.25 o 
   5   0  10      933.91      954.52     28.24 o 
   6   0  10      304.50      350.83     18.40 o 
   7   0  10       10.47       25.15      3.56 o 
   8   0  10      155.39      126.81      7.25 o 
   9   0  10      236.78      163.97      8.86 o 
  10   0  10      639.23      611.81     18.10 o 
  11   0  10      162.70      135.74      9.77 o 
  12   0  10      477.49      472.09     19.15 o 
  13   0  10      343.56      342.92     31.40 o 
  14   0  10       54.80       59.21      8.23 o 
  15   0  10       41.85       42.33      8.31 o 
  16   0  10       95.56       90.97     10.65 o 
  17   0  10       62.99       75.37     10.49 o 
 -18   1  10       99.20      114.62     16.97 o 
 -17   1  10       52.06       33.26     12.02 o 
 -16   1  10      569.85      548.13     41.41 o 
 -15   1  10        0.12       -6.94      8.22 o 
 -14   1  10      723.03      708.51     24.04 o 
 -13   1  10       52.71       43.28      7.38 o 
 -12   1  10       30.03       19.98      5.55 o 
 -11   1  10        8.46       11.83      4.82 o 
 -10   1  10     1472.27     1453.10     28.53 o 
  -9   1  10        2.78        6.58      3.81 o 
  -8   1  10      115.10       90.20      7.16 o 
  -7   1  10      176.29      200.24      8.93 o 
  -6   1  10        2.29        1.20      2.25 o 
  -5   1  10      187.25      196.24     10.92 o 
  -4   1  10       59.21       59.63      4.23 o 
  -3   1  10        4.52        6.02      1.66 o 
  -2   1  10       16.16        4.26      1.18 o 
  -1   1  10      232.00      234.32      5.48 o 
   0   1  10      235.55      299.76      8.59 o 
   1   1  10      330.15      286.97      8.68 o 
   2   1  10       75.30       93.95      5.76 o 
   3   1  10        0.74        0.75      2.03 o 
   4   1  10        1.39       -0.24      2.14 o 
   5   1  10       33.81       38.23      4.39 o 
   6   1  10       18.72       17.17      2.13 o 
   7   1  10     2084.71     2015.51     25.03 o 
   8   1  10      345.89      307.34      7.26 o 
   9   1  10      328.88      301.64      8.13 o 
  10   1  10      337.11      343.79      9.23 o 
  11   1  10      231.65      223.76      8.82 o 
  12   1  10      211.92      215.32      8.67 o 
  13   1  10      290.84      298.97     15.16 o 
  14   1  10      117.79      115.63      7.40 o 
  15   1  10       20.33        8.57      4.44 o 
  16   1  10       47.41       48.78      6.19 o 
  17   1  10       13.16       18.82      5.21 o 
 -17   2  10       43.19       37.72     12.34 o 
 -16   2  10      107.30      124.69     16.69 o 
 -15   2  10       85.15       93.56     14.03 o 
 -14   2  10       11.16       -5.24      5.96 o 
 -13   2  10      206.48      191.70     11.75 o 
 -12   2  10      190.15      174.56     10.81 o 
 -11   2  10        7.29        0.96      4.72 o 
 -10   2  10       23.66       32.12      5.38 o 
  -9   2  10      383.35      376.59     12.38 o 
  -8   2  10      269.03      240.43      9.84 o 
  -7   2  10       32.05       39.70      9.74 o 
  -6   2  10      129.25      126.14      8.28 o 
  -5   2  10       14.12        0.67      2.79 o 
  -4   2  10      228.55      234.84      7.62 o 
  -3   2  10      386.40      418.20      7.07 o 
  -2   2  10        9.54        5.32      1.37 o 
  -1   2  10       64.30       63.76      3.40 o 
   0   2  10     2029.16     2043.35     23.67 o 
   1   2  10     2153.87     2234.53     25.57 o 
   2   2  10     1223.35     1207.30     15.25 o 
   3   2  10        0.27        1.40      1.31 o 
   4   2  10      284.38      306.16      6.04 o 
   5   2  10      323.14      346.12      7.90 o 
   6   2  10      545.93      550.68     13.08 o 
   7   2  10      937.13      883.32     13.38 o 
   8   2  10      946.43      894.24     15.10 o 
   9   2  10      286.38      279.58      7.87 o 
  10   2  10       19.54       18.98      3.38 o 
  11   2  10      193.35      196.48      8.35 o 
  12   2  10      177.68      166.78     10.11 o 
  13   2  10      204.03      239.33     10.17 o 
  14   2  10       19.04       20.42      4.42 o 
  15   2  10        0.25       -1.09      4.15 o 
  16   2  10       74.46       70.49      6.69 o 
 -17   3  10        2.65      -11.93     11.93 o 
 -16   3  10      232.44      226.79     21.11 o 
 -15   3  10       12.10       17.09      9.73 o 
 -14   3  10      328.09      320.18     18.21 o 
 -13   3  10      948.14     1049.89     25.08 o 
 -12   3  10      294.58      330.02     13.85 o 
 -11   3  10      103.45       88.32      7.93 o 
 -10   3  10     1214.21     1191.16     25.04 o 
  -9   3  10       81.04       63.02      6.32 o 
  -8   3  10       25.29       15.47      4.18 o 
  -7   3  10      331.64      343.96     11.10 o 
  -6   3  10      246.07      260.09      8.12 o 
  -5   3  10       46.75       54.89      4.78 o 
  -4   3  10      187.65      189.16      7.39 o 
  -3   3  10     3058.29     3196.18     48.00 o 
  -2   3  10       42.74       46.95      4.19 o 
  -1   3  10      155.08      159.35     12.15 o 
   0   3  10      616.14      571.06     10.13 o 
   1   3  10      631.01      700.17     11.70 o 
   2   3  10      105.91       97.13      4.37 o 
   3   3  10       65.09       55.09      4.51 o 
   4   3  10      768.00      694.93     12.25 o 
   5   3  10       11.59       16.15      2.71 o 
   6   3  10        8.70       10.72      2.67 o 
   7   3  10        4.50        4.92      2.09 o 
   8   3  10      874.21      891.06     16.02 o 
   9   3  10        1.18        0.25      2.39 o 
  10   3  10      252.07      233.83      8.21 o 
  11   3  10        0.00       -2.82      2.82 o 
  12   3  10      448.98      419.80     12.26 o 
  13   3  10        4.58        2.04      3.70 o 
  14   3  10       66.08       74.59      6.95 o 
  15   3  10       31.30       35.76      5.35 o 
  16   3  10        3.52        3.66      5.48 o 
 -17   4  10       27.45        9.08     14.31 o 
 -16   4  10       16.58        7.25      9.52 o 
 -15   4  10       22.11       26.09     12.00 o 
 -14   4  10       12.56       24.65      8.05 o 
 -13   4  10      105.86      119.99     15.64 o 
 -12   4  10      326.02      295.40     14.07 o 
 -11   4  10      633.67      604.10     17.20 o 
 -10   4  10       86.82       85.02      7.43 o 
  -9   4  10       94.70      117.29     10.16 o 
  -8   4  10       28.67       17.74      4.29 o 
  -7   4  10        6.94        5.20      3.12 o 
  -6   4  10       70.46       54.29      5.22 o 
  -5   4  10      701.66      671.08     21.94 o 
  -4   4  10      468.30      435.92     10.92 o 
  -2   4  10      342.00      328.74      8.45 o 
  -1   4  10      802.55      803.82     12.75 o 
   0   4  10      272.14      268.71      5.26 o 
   1   4  10       27.60       21.55      3.53 o 
   2   4  10      615.73      628.53     12.15 o 
   3   4  10      358.76      375.52     11.24 o 
   4   4  10      751.62      724.49     14.24 o 
   5   4  10     3144.88     3014.19     34.84 o 
   6   4  10       74.64       84.32      6.98 o 
   7   4  10      551.97      550.16     11.09 o 
   8   4  10       37.60       46.76      4.04 o 
   9   4  10      378.51      337.10     15.42 o 
  10   4  10       55.34       49.25      4.60 o 
  11   4  10      345.31      352.43     10.31 o 
  12   4  10      392.71      368.72     11.62 o 
  13   4  10       36.65       26.18      5.12 o 
  14   4  10       38.72       51.09      6.18 o 
  15   4  10       19.83       11.22      4.81 o 
  16   4  10       71.54       42.99     13.14 o 
 -17   5  10      155.21      128.92     26.00 o 
 -16   5  10       22.92       23.09     14.98 o 
 -15   5  10       43.69       20.83     15.60 o 
 -14   5  10      291.73      265.78     30.86 o 
 -13   5  10       54.29       42.94     10.51 o 
 -12   5  10        6.19        0.27      5.55 o 
 -11   5  10      404.24      425.75     17.25 o 
 -10   5  10      454.11      489.80     33.20 o 
  -9   5  10        8.27        6.77      5.16 o 
  -8   5  10      289.23      285.62     13.57 o 
  -7   5  10       50.51       41.93      5.40 o 
  -6   5  10      247.92      234.63     10.50 o 
  -5   5  10        7.96       14.99      3.90 o 
  -4   5  10      198.05      201.91     11.33 o 
  -3   5  10      416.00      419.94     22.31 o 
  -2   5  10      192.25      189.28      9.43 o 
  -1   5  10     2270.18     2268.32     41.20 o 
   0   5  10      116.95      114.64      5.81 o 
   1   5  10       44.53       51.03      4.06 o 
   2   5  10      222.03      244.54      5.69 o 
   3   5  10     1452.62     1548.05     26.79 o 
   4   5  10        7.44       -0.74      2.04 o 
   5   5  10       54.82       58.33      4.17 o 
   6   5  10        1.04        3.88      2.32 o 
   7   5  10     1045.22      969.92     16.62 o 
   8   5  10       46.75       39.81      4.02 o 
   9   5  10      200.00      189.12     10.93 o 
  10   5  10       84.48       71.37      5.70 o 
  11   5  10      121.61      123.47      8.18 o 
  12   5  10      192.68      180.46     10.33 o 
  13   5  10       86.47       66.68      7.22 o 
  14   5  10       29.23       21.03      5.63 o 
  15   5  10      799.23      815.34     22.40 o 
  16   5  10       34.33       42.01     16.33 o 
 -16   6  10      551.34      533.58     41.47 o 
 -15   6  10      123.95       79.97     19.57 o 
 -14   6  10       47.51       31.58     16.18 o 
 -13   6  10       78.73       46.00     10.97 o 
 -12   6  10      198.50      168.66     16.23 o 
 -11   6  10      224.65      185.50     13.06 o 
 -10   6  10       30.08       37.58      7.41 o 
  -9   6  10       26.51       31.74      6.57 o 
  -8   6  10        0.01        2.34      4.19 o 
  -7   6  10       36.74       21.54      4.82 o 
  -6   6  10      202.12      187.79      9.71 o 
  -5   6  10      268.11      235.51      9.90 o 
  -4   6  10      532.76      495.37     16.24 o 
  -3   6  10      137.02      113.41      8.69 o 
  -2   6  10      306.04      285.69      9.17 o 
  -1   6  10        6.14        5.61      3.05 o 
   0   6  10      354.99      368.77      9.58 o 
   1   6  10      187.29      177.75      6.96 o 
   2   6  10     2358.64     2256.53     32.82 o 
   3   6  10      295.74      297.38      8.45 o 
   4   6  10       81.67       79.31      4.98 o 
   5   6  10      698.35      655.60     13.71 o 
   6   6  10      131.41      126.86      6.49 o 
   7   6  10      480.68      461.43     11.77 o 
   8   6  10      737.96      687.00     15.24 o 
   9   6  10      521.05      526.83     14.21 o 
  10   6  10      134.94      133.36      7.92 o 
  11   6  10      178.01      159.18      8.92 o 
  12   6  10      402.44      444.87     13.63 o 
  13   6  10        0.24       -1.57      4.40 o 
  14   6  10       11.87        8.69      5.21 o 
  15   6  10      463.01      494.14     19.25 o 
 -15   7  10       14.74        7.31     12.44 o 
 -14   7  10       45.16       80.50     20.34 o 
 -13   7  10        0.28       -7.67      7.67 o 
 -12   7  10        0.54        6.25      8.36 o 
 -11   7  10      169.89      171.54     16.42 o 
 -10   7  10       34.78       57.38      8.49 o 
  -9   7  10        1.83        1.15      5.00 o 
  -8   7  10     2730.73     2699.49     46.26 o 
  -7   7  10      318.47      312.68     12.08 o 
  -6   7  10        0.00       -2.94      3.56 o 
  -5   7  10      673.56      638.59     22.68 o 
  -4   7  10      522.65      527.31     17.55 o 
  -3   7  10       81.30       80.01      7.92 o 
  -2   7  10      339.42      320.58     10.82 o 
  -1   7  10        6.39        8.70      3.28 o 
   0   7  10      227.41      220.68      7.99 o 
   1   7  10      485.64      487.00     11.72 o 
   2   7  10      420.03      433.70     10.97 o 
   3   7  10      106.43       94.78      5.83 o 
   4   7  10      563.17      527.39     14.61 o 
   5   7  10        5.47        4.86      2.96 o 
   6   7  10      551.23      507.49     13.67 o 
   7   7  10      252.61      256.90      9.42 o 
   8   7  10      365.85      356.06     11.12 o 
   9   7  10        1.45        4.65      3.88 o 
  10   7  10       78.96       71.34      6.38 o 
  11   7  10       11.90        0.94      4.16 o 
  12   7  10        2.11       -2.46      3.92 o 
  13   7  10       36.86       45.44      6.81 o 
  14   7  10       10.54       10.80      5.63 o 
 -15   8  10       52.94       50.17     18.49 o 
 -14   8  10       14.11        9.36     13.80 o 
 -13   8  10       40.25       57.44     18.35 o 
 -12   8  10        8.90        1.90      8.09 o 
 -11   8  10        0.19        0.11      7.84 o 
 -10   8  10        6.32       14.91      7.83 o 
  -9   8  10       25.10       24.96      6.03 o 
  -8   8  10      310.49      275.11     13.46 o 
  -7   8  10       51.86       55.59     11.50 o 
  -6   8  10      102.41      102.96      8.80 o 
  -5   8  10       84.02       88.02      8.93 o 
  -4   8  10     1117.26     1103.75     28.16 o 
  -3   8  10       63.09       57.77      7.42 o 
  -2   8  10       33.06       32.70      5.00 o 
  -1   8  10      315.64      308.05      9.84 o 
   0   8  10        1.94        0.65      3.13 o 
   1   8  10      577.24      538.70     13.07 o 
   2   8  10       89.36       86.80      6.05 o 
   3   8  10       19.27       15.46      3.70 o 
   4   8  10      655.63      560.70     13.54 o 
   5   8  10      646.75      634.06     20.27 o 
   6   8  10       14.38        6.39      4.02 o 
   7   8  10      382.90      353.34     11.28 o 
   8   8  10      134.97      133.56      8.00 o 
   9   8  10       11.39       15.45      5.95 o 
  10   8  10      285.06      277.77     11.74 o 
  11   8  10        0.10        0.18      4.17 o 
  12   8  10        3.88        7.99      5.77 o 
  13   8  10       47.17       44.25      9.97 o 
  14   8  10      111.75      104.32     10.03 o 
 -14   9  10        0.00      -10.83     11.98 o 
 -13   9  10       18.89       23.45     14.38 o 
 -12   9  10       82.21       79.10     13.50 o 
 -11   9  10      286.53      252.44     23.22 o 
 -10   9  10       82.43       65.45     10.35 o 
  -9   9  10       39.44       34.76      8.28 o 
  -8   9  10       81.29       78.32      8.32 o 
  -7   9  10      619.49      595.47     21.91 o 
  -6   9  10      869.14      785.78     20.73 o 
  -5   9  10       13.77       -3.00      4.31 o 
  -4   9  10       91.20       83.74     10.45 o 
  -3   9  10      605.24      642.00     20.75 o 
  -2   9  10      144.49      148.02      9.49 o 
  -1   9  10       22.63       18.99      4.73 o 
   0   9  10      531.69      497.75     13.25 o 
   1   9  10       78.48       66.03      5.87 o 
   2   9  10      397.43      406.51     11.85 o 
   3   9  10        5.42        4.95      3.71 o 
   4   9  10      190.13      188.71      9.00 o 
   5   9  10        1.43        9.15      3.86 o 
   6   9  10        9.17       12.76      4.15 o 
   7   9  10      211.90      196.68     14.17 o 
   8   9  10       21.06       12.44      4.46 o 
   9   9  10      296.02      257.27     11.40 o 
  10   9  10       31.66       25.35      5.26 o 
  11   9  10      263.76      243.29     12.12 o 
  12   9  10       19.24       15.42      5.33 o 
  13   9  10       47.63       52.59      7.93 o 
 -13  10  10        0.64       -1.28     13.23 o 
 -12  10  10      240.38      239.63     30.63 o 
 -11  10  10       36.27       23.62     10.10 o 
 -10  10  10      126.35      147.25     13.78 o 
  -9  10  10       67.65       68.67     11.38 o 
  -8  10  10       29.27       17.83      8.15 o 
  -7  10  10        1.27       -3.75      4.98 o 
  -6  10  10      430.01      485.34     16.38 o 
  -5  10  10      526.12      480.01     16.14 o 
  -4  10  10      107.98      114.75     14.58 o 
  -3  10  10      160.97      150.59     23.51 o 
  -2  10  10       85.09       98.00     11.63 o 
  -1  10  10       16.17       17.13      5.16 o 
   0  10  10        9.12        3.06      5.01 o 
   1  10  10      281.13      256.82     11.48 o 
   2  10  10      535.30      494.89     13.94 o 
   3  10  10        9.53        9.33      7.22 o 
   4  10  10      378.13      404.24     14.19 o 
   5  10  10       12.07       17.77      4.50 o 
   6  10  10        9.02        1.66      3.85 o 
   7  10  10        6.23        8.82      4.43 o 
   8  10  10       58.72       54.97      6.34 o 
   9  10  10       36.24       27.02      5.60 o 
  10  10  10      257.34      258.34     12.08 o 
  11  10  10       66.17       66.81      9.50 o 
  12  10  10       51.89       53.43      8.30 o 
 -12  11  10        0.36       -3.28     12.41 o 
 -11  11  10       60.23      104.83     22.44 o 
 -10  11  10       13.93       20.17      8.91 o 
  -9  11  10      119.18      120.14     24.76 o 
  -8  11  10      537.21      587.34     25.34 o 
  -7  11  10       38.32       23.39      8.18 o 
  -6  11  10       49.06       67.18     14.73 o 
  -5  11  10       53.99       65.83      7.97 o 
  -4  11  10       54.95       48.70      8.55 o 
  -3  11  10      502.54      520.81     20.13 o 
  -2  11  10      257.07      245.71     12.98 o 
  -1  11  10      220.41      214.63     12.03 o 
   0  11  10      470.47      468.99     19.93 o 
   1  11  10      166.29      142.95      8.99 o 
   2  11  10        2.75        2.96      4.05 o 
   3  11  10       99.03       96.03      7.64 o 
   4  11  10      171.24      146.07      9.33 o 
   5  11  10        2.13        5.74      5.36 o 
   6  11  10        6.82        7.80      4.51 o 
   7  11  10       17.46       20.29      5.28 o 
   8  11  10      188.90      200.49     11.10 o 
   9  11  10      113.93      122.44      9.19 o 
  10  11  10      533.81      571.06     17.11 o 
  11  11  10       16.44       12.78     10.14 o 
 -10  12  10      102.42       80.45     15.27 o 
  -9  12  10        7.59        3.87      7.75 o 
  -8  12  10        1.95       -7.08      7.08 o 
  -7  12  10       13.74        7.83      9.51 o 
  -6  12  10      171.71      200.37     15.47 o 
  -5  12  10        0.17       -2.71      8.53 o 
  -4  12  10        0.11       -7.81     12.56 o 
  -3  12  10      108.85      105.88     14.87 o 
  -2  12  10       58.25       34.94     11.45 o 
  -1  12  10        2.28       -4.70      4.70 o 
   0  12  10      906.03      897.03     35.10 o 
   1  12  10       12.14        1.69      4.92 o 
   2  12  10      132.33      128.12      9.05 o 
   3  12  10        1.81       -0.49      4.30 o 
   4  12  10       82.82       84.37      7.79 o 
   5  12  10       41.06       26.21      6.51 o 
   6  12  10        0.32        1.67      4.47 o 
   7  12  10      712.81      730.37     19.28 o 
   8  12  10       18.03       30.33      7.82 o 
   9  12  10       10.05       -0.61      4.86 o 
  -8  13  10        0.52       -9.94     10.24 o 
  -7  13  10        2.09      -10.16     11.71 o 
  -6  13  10        5.98        2.96      9.89 o 
  -5  13  10       12.28        9.10      7.67 o 
  -4  13  10        6.08       13.94      7.73 o 
  -3  13  10     2210.09     2415.68     67.76 o 
  -2  13  10        2.19        2.81     10.62 o 
  -1  13  10       14.58       -5.93      6.08 o 
   0  13  10        5.27        3.88      6.46 o 
   1  13  10      181.22      189.06     18.77 o 
   2  13  10       64.08       74.18      8.52 o 
   3  13  10       38.25       47.29      6.92 o 
   4  13  10       14.46       12.64      5.49 o 
   5  13  10        5.14        6.73      5.08 o 
   6  13  10      126.60      134.95     11.55 o 
   7  13  10       61.99       55.10     10.05 o 
  -5  14  10      102.91      130.87     37.20 o 
  -4  14  10        5.29       -8.56      8.56 o 
  -3  14  10        1.75       -4.41     16.47 o 
  -2  14  10        1.21        1.72     16.27 o 
  -1  14  10      326.45      353.16     25.84 o 
   0  14  10      309.10      341.95     24.90 o 
   1  14  10        1.51        0.56      8.62 o 
   2  14  10       25.90       26.10     10.60 o 
   3  14  10      162.68      158.98     23.61 o 
   4  14  10       52.62       70.05     11.34 o 
 -17   1  11        4.76       -3.04      9.72 o 
 -16   1  11        6.02        2.24     15.89 o 
 -15   1  11       48.45       57.88     12.51 o 
 -14   1  11      338.96      359.63     15.02 o 
 -13   1  11      414.55      397.92     15.20 o 
 -12   1  11       24.07       18.65      5.94 o 
 -11   1  11       54.73       63.86      7.16 o 
 -10   1  11        0.64        3.04      4.16 o 
  -9   1  11       78.13       67.81      6.53 o 
  -8   1  11        2.78        6.42      3.61 o 
  -7   1  11       95.63      113.60      7.37 o 
  -6   1  11       52.62       70.94     16.25 o 
  -5   1  11      100.61      123.23      9.42 o 
  -4   1  11      352.83      363.69     10.39 o 
  -3   1  11        0.00       -0.29      1.80 o 
  -2   1  11      161.86      150.97      4.26 o 
  -1   1  11      133.69      161.71      4.48 o 
   0   1  11     1372.12     1382.45     24.62 o 
   1   1  11      542.92      496.71     12.42 o 
   2   1  11        0.23       -0.27      2.20 o 
   3   1  11      453.57      422.04     11.76 o 
   4   1  11       23.92       23.30      3.63 o 
   5   1  11       77.37       83.46      6.30 o 
   6   1  11      514.57      445.35      9.44 o 
   7   1  11        7.78        1.22      2.17 o 
   8   1  11       38.77       18.87      2.63 o 
   9   1  11       14.53       13.76      3.81 o 
  10   1  11      693.85      597.80     12.65 o 
  11   1  11      332.68      312.10     10.17 o 
  12   1  11       15.95       10.41      3.35 o 
  13   1  11        0.35        2.00      3.39 o 
  14   1  11       43.94       43.85      5.36 o 
  15   1  11       55.46       42.67      7.99 o 
  16   1  11       28.32       42.53      6.25 o 
 -17   2  11      479.14      490.73     28.21 o 
 -16   2  11      423.70      448.90     26.61 o 
 -15   2  11       32.82       19.53     10.44 o 
 -14   2  11      389.37      379.31     29.20 o 
 -13   2  11      582.80      550.49     17.59 o 
 -12   2  11      312.74      310.65     13.45 o 
 -11   2  11       23.80       35.06      6.13 o 
 -10   2  11       27.91       24.73      5.18 o 
  -9   2  11      209.82      203.33     12.42 o 
  -8   2  11      921.33      982.00     37.48 o 
  -7   2  11        0.00       -1.26      3.05 o 
  -6   2  11      312.38      299.71     10.08 o 
  -5   2  11     1366.58     1268.57     51.67 o 
  -4   2  11      651.18      682.22     14.54 o 
  -3   2  11      600.84      572.52     16.36 o 
  -2   2  11      547.13      585.44      9.72 o 
  -1   2  11      866.50      876.00     14.32 o 
   0   2  11      175.60      171.04      4.55 o 
   1   2  11      967.47     1047.59     15.56 o 
   2   2  11      120.70      127.59      3.83 o 
   3   2  11      559.40      574.34      8.94 o 
   4   2  11       43.88       41.86      3.36 o 
   5   2  11      746.27      689.90     12.49 o 
   6   2  11     1179.62     1123.95     18.06 o 
   7   2  11       32.31       30.78      3.44 o 
   8   2  11      101.75       93.81      4.56 o 
   9   2  11      648.79      602.25     12.80 o 
  10   2  11        9.23        5.19      3.76 o 
  11   2  11        6.30       -1.84      3.02 o 
  12   2  11       13.67        9.94      3.78 o 
  13   2  11      155.05      156.50      8.92 o 
  14   2  11        6.84        3.11      3.86 o 
  15   2  11      156.52      158.90      9.03 o 
  16   2  11        4.00        3.34      4.40 o 
 -17   3  11       41.10       32.13     12.65 o 
 -16   3  11      411.62      415.03     26.46 o 
 -15   3  11        0.85      -10.15     10.20 o 
 -14   3  11      446.50      437.17     18.86 o 
 -13   3  11      216.15      206.95     12.27 o 
 -12   3  11        0.38        6.55      5.21 o 
 -11   3  11      424.64      427.96     16.24 o 
 -10   3  11      341.56      312.27     14.50 o 
  -9   3  11      268.83      269.57     12.69 o 
  -8   3  11      528.87      468.66     13.68 o 
  -7   3  11       76.99       84.50     12.41 o 
  -6   3  11      546.05      492.14     17.13 o 
  -5   3  11      343.30      379.82     13.95 o 
  -4   3  11      866.36      900.92     18.56 o 
  -3   3  11        8.53       11.36      2.52 o 
  -2   3  11      347.62      358.51      7.40 o 
  -1   3  11      140.43      131.95      3.63 o 
   0   3  11       89.35       90.90      4.35 o 
   1   3  11      121.12      152.40      5.32 o 
   2   3  11       42.43       40.72      3.20 o 
   3   3  11     1511.08     1520.30     21.68 o 
   4   3  11      206.57      167.60      6.35 o 
   5   3  11      107.06       75.08      4.55 o 
   6   3  11     2347.40     2116.42     33.34 o 
   7   3  11      481.98      408.62     10.54 o 
   8   3  11       12.96       16.15      2.86 o 
   9   3  11        9.78       16.93      3.15 o 
  10   3  11      171.50      165.49      9.02 o 
  11   3  11      352.16      317.93     10.02 o 
  12   3  11        1.56       -3.16      3.16 o 
  13   3  11      159.54      146.46      8.68 o 
  14   3  11        6.72       12.10      8.66 o 
  15   3  11       60.90       59.46      6.34 o 
  16   3  11      104.99      118.50      8.50 o 
 -16   4  11       41.36        9.02     14.85 o 
 -15   4  11      288.51      255.48     29.64 o 
 -14   4  11       22.70        2.60      6.68 o 
 -13   4  11      169.95      182.47     11.74 o 
 -12   4  11      394.37      405.69     15.57 o 
 -11   4  11        9.06        1.08      4.88 o 
 -10   4  11        1.76        4.45      4.33 o 
  -9   4  11      182.04      179.15     10.03 o 
  -8   4  11      376.74      342.39     11.81 o 
  -7   4  11        0.07       -1.35      3.16 o 
  -6   4  11      371.03      393.67     10.32 o 
  -5   4  11       15.05       21.93      3.50 o 
  -4   4  11       46.34       63.91      5.68 o 
  -3   4  11      739.45      756.40     16.29 o 
  -2   4  11       63.34       52.01      3.86 o 
  -1   4  11      581.75      600.07     15.42 o 
   0   4  11     1198.67     1126.81     20.67 o 
   1   4  11      243.89      216.92      6.40 o 
   2   4  11       28.44       25.39      3.23 o 
   3   4  11       99.25      118.96      5.48 o 
   4   4  11      855.93      823.96     14.46 o 
   5   4  11      422.86      392.94      9.51 o 
   6   4  11     1347.71     1288.70     19.29 o 
   7   4  11        6.50        9.51      2.60 o 
   8   4  11      170.73      159.80      6.49 o 
   9   4  11      183.97      164.51      7.01 o 
  10   4  11      166.00      158.09      7.40 o 
  11   4  11        0.06        1.87      3.98 o 
  12   4  11       90.26       89.84      7.05 o 
  13   4  11      224.34      209.30     10.20 o 
  14   4  11        0.18        0.49      4.20 o 
  15   4  11        3.84        4.27      4.62 o 
 -16   5  11        0.00      -10.59     10.59 o 
 -15   5  11       26.72       35.06     16.08 o 
 -14   5  11      210.95      241.82     20.53 o 
 -13   5  11        0.00       -7.36      7.39 o 
 -12   5  11       66.92       56.94      8.61 o 
 -11   5  11      149.97      154.95     12.04 o 
 -10   5  11       76.14       85.23     11.89 o 
  -9   5  11        6.02        5.60      5.03 o 
  -8   5  11      128.56      128.01     10.11 o 
  -7   5  11       13.15       10.76      5.13 o 
  -6   5  11      342.31      358.87     16.73 o 
  -5   5  11     1300.37     1236.06     24.00 o 
  -4   5  11        9.22       10.29      3.60 o 
  -3   5  11       11.60        2.35      3.52 o 
  -2   5  11        0.17       -0.65      2.73 o 
  -1   5  11       57.97       59.94      4.37 o 
   0   5  11       33.43       27.33      3.24 o 
   1   5  11      411.85      361.60      8.65 o 
   2   5  11        2.38        1.51      2.30 o 
   3   5  11      119.41      149.62      5.58 o 
   4   5  11     1803.35     1682.30     28.72 o 
   5   5  11       64.94       62.80      4.28 o 
   6   5  11      308.69      288.33      7.78 o 
   7   5  11       81.52       82.61      5.08 o 
   8   5  11      154.58      154.86      6.84 o 
   9   5  11       65.16       57.57      5.13 o 
  10   5  11       48.42       44.94      4.71 o 
  11   5  11       75.91       77.40      6.07 o 
  12   5  11      122.09      131.48      8.74 o 
  13   5  11       39.30       47.71      8.13 o 
  14   5  11       68.53       62.51      7.54 o 
  15   5  11        3.62       -0.28      5.04 o 
 -16   6  11       42.46       37.08     17.46 o 
 -15   6  11        0.42       -6.52     12.99 o 
 -14   6  11      103.99       96.39     21.54 o 
 -13   6  11       17.85       17.44      9.32 o 
 -12   6  11       91.34       96.20     14.39 o 
 -11   6  11       37.45       38.72      7.66 o 
 -10   6  11      425.34      397.28     16.73 o 
  -9   6  11        0.25        0.41      5.13 o 
  -8   6  11       81.53       68.81      8.03 o 
  -7   6  11        0.22        3.04      4.19 o 
  -6   6  11       29.06       30.90      5.25 o 
  -5   6  11      675.27      670.19     16.68 o 
  -4   6  11       27.86       32.32      5.21 o 
  -3   6  11      314.60      333.15     13.19 o 
  -2   6  11        2.40        7.20      3.45 o 
  -1   6  11      532.03      545.24     12.09 o 
   0   6  11     1388.70     1325.47     21.80 o 
   1   6  11        0.00        0.78      2.55 o 
   2   6  11      416.65      413.85     14.63 o 
   3   6  11      391.48      362.52      9.47 o 
   4   6  11        3.23        2.83      2.63 o 
   5   6  11        8.59        8.79      2.91 o 
   6   6  11     1347.87     1303.36     22.48 o 
   7   6  11      176.02      174.04      8.48 o 
   8   6  11       25.14       12.96      3.86 o 
   9   6  11      274.78      268.76     10.11 o 
  10   6  11      135.69      130.64      7.94 o 
  11   6  11        1.95        4.86      4.07 o 
  12   6  11       94.70       99.14      7.65 o 
  13   6  11       59.23       47.19      8.73 o 
  14   6  11       10.74        5.14      5.21 o 
 -15   7  11      133.87      121.72     24.62 o 
 -14   7  11        1.05        3.27     12.65 o 
 -13   7  11       97.55       83.98     13.67 o 
 -12   7  11       19.00       22.16      9.59 o 
 -11   7  11       17.74        8.22      7.96 o 
 -10   7  11      182.29      156.24     12.49 o 
  -9   7  11       10.81        4.90      6.14 o 
  -8   7  11        7.94        2.56      4.87 o 
  -7   7  11      825.68      790.52     20.51 o 
  -6   7  11      226.82      211.52     10.89 o 
  -5   7  11      564.74      558.54     20.07 o 
  -4   7  11      276.73      237.65     12.36 o 
  -3   7  11      349.19      336.01     13.79 o 
  -2   7  11      499.77      471.75     13.42 o 
  -1   7  11      468.14      472.62     17.88 o 
   0   7  11      111.15       90.23      7.38 o 
   1   7  11       84.98       86.86      7.87 o 
   2   7  11        1.32        3.13      2.72 o 
   3   7  11       43.66       32.17      3.97 o 
   4   7  11       22.75       22.21      5.21 o 
   5   7  11       18.45       13.89      3.75 o 
   6   7  11      219.20      216.15      8.66 o 
   7   7  11        6.49        0.97      3.31 o 
   8   7  11       54.70       49.49      5.30 o 
   9   7  11      380.31      389.64     11.91 o 
  10   7  11      146.92      152.79      8.84 o 
  11   7  11        9.37        5.30      4.08 o 
  12   7  11        9.54        2.63      4.25 o 
  13   7  11       97.58      118.70     15.71 o 
  14   7  11        4.40        1.73      5.30 o 
 -14   8  11        0.86       10.42     14.63 o 
 -13   8  11        6.88        5.78      8.91 o 
 -12   8  11       98.63       98.35     14.43 o 
 -11   8  11      238.82      250.38     20.24 o 
 -10   8  11        8.50        8.49      6.05 o 
  -9   8  11       50.77       47.48      8.05 o 
  -8   8  11       62.11       63.48      7.38 o 
  -7   8  11      284.68      309.56     13.36 o 
  -6   8  11        0.08       -4.09      4.09 o 
  -5   8  11       18.34        9.68      4.65 o 
  -4   8  11      120.24      110.98      9.98 o 
  -3   8  11      235.48      214.83     12.91 o 
  -2   8  11      102.11       94.77      7.39 o 
  -1   8  11       77.08       81.83      6.88 o 
   0   8  11      131.49      119.54      7.13 o 
   1   8  11       78.71       63.23      5.51 o 
   2   8  11      637.37      582.59     13.88 o 
   3   8  11      204.39      218.14      8.90 o 
   4   8  11      158.35      134.67      7.51 o 
   5   8  11        9.65        4.07      3.92 o 
   6   8  11      290.10      260.70     13.67 o 
   7   8  11       52.50       65.08      5.96 o 
   8   8  11      156.96      150.67      8.56 o 
   9   8  11       93.63       83.33      7.09 o 
  10   8  11      304.36      277.82     11.55 o 
  11   8  11        0.02       -4.12      4.12 o 
  12   8  11        9.19        6.42      4.74 o 
  13   8  11       81.80       89.52     10.93 o 
 -13   9  11       16.99       14.52     14.66 o 
 -12   9  11       12.74        4.83      8.93 o 
 -11   9  11       11.71       20.14      9.92 o 
 -10   9  11      226.99      218.88     18.91 o 
  -9   9  11       20.93       10.87      7.62 o 
  -8   9  11      218.04      217.14     16.62 o 
  -7   9  11      117.48       99.88      8.87 o 
  -6   9  11       15.59        3.20      4.74 o 
  -5   9  11      200.92      210.30     11.78 o 
  -4   9  11       64.16       56.42      8.44 o 
  -3   9  11        7.87        7.99      5.55 o 
  -2   9  11      794.73      760.32     19.55 o 
  -1   9  11       46.90       44.49      5.91 o 
   0   9  11      215.07      190.71     10.28 o 
   1   9  11       39.25       37.37      5.03 o 
   2   9  11      221.55      218.59      9.73 o 
   3   9  11       76.89       92.14      6.80 o 
   4   9  11      179.94      200.17     24.28 o 
   5   9  11       27.95       24.06      4.56 o 
   6   9  11       15.83       17.41      4.33 o 
   7   9  11        0.59        0.64      3.54 o 
   8   9  11      396.98      424.80     13.44 o 
   9   9  11      200.16      205.94     10.60 o 
  10   9  11        1.33        0.98      4.29 o 
  11   9  11       38.21       39.02      6.14 o 
  12   9  11        1.05       -1.10      4.57 o 
 -12  10  11        0.83      -10.53     10.53 o 
 -11  10  11       31.95       28.18     10.47 o 
 -10  10  11       29.09       23.78     14.99 o 
  -9  10  11        6.56        5.91      7.27 o 
  -8  10  11      152.57      154.56     13.51 o 
  -7  10  11       80.01       78.21      8.77 o 
  -6  10  11       24.50       18.91      6.00 o 
  -5  10  11       32.16       41.27      6.97 o 
  -4  10  11     1032.04     1035.37     29.06 o 
  -3  10  11        0.14        4.93      6.80 o 
  -2  10  11        1.68        0.39      4.26 o 
  -1  10  11     1377.90     1339.28     28.89 o 
   0  10  11      447.08      442.76     14.79 o 
   1  10  11       75.73       71.84      7.37 o 
   2  10  11       57.82       44.10      5.73 o 
   3  10  11        2.02        2.56      3.90 o 
   4  10  11        3.59        1.72      3.72 o 
   5  10  11      198.32      207.17     10.36 o 
   6  10  11        7.74       15.80      4.71 o 
   7  10  11        4.89        4.82      4.36 o 
   8  10  11        0.60        0.73      4.16 o 
   9  10  11      398.64      396.93     13.92 o 
  10  10  11        0.22        3.96      4.93 o 
  11  10  11      104.92       92.16      8.34 o 
 -11  11  11      113.09      127.85     16.97 o 
 -10  11  11      222.74      213.17     23.35 o 
  -9  11  11       57.50       74.92     11.24 o 
  -8  11  11       50.83       53.71     10.18 o 
  -7  11  11      151.30      142.19     25.16 o 
  -6  11  11        0.74        1.05      7.66 o 
  -5  11  11      112.49      125.30     10.36 o 
  -4  11  11      119.40      122.36     12.02 o 
  -3  11  11      341.61      325.97     17.04 o 
  -2  11  11       40.18       47.15      6.91 o 
  -1  11  11      349.17      355.21     14.15 o 
   0  11  11       49.24       60.00      7.40 o 
   1  11  11        1.59       -3.34      4.58 o 
   2  11  11        4.34        3.77      4.33 o 
   3  11  11        0.66        3.89      4.77 o 
   4  11  11        2.04        1.23      5.30 o 
   5  11  11       15.91       15.08      4.93 o 
   6  11  11       15.35       25.42      5.42 o 
   7  11  11       55.35       54.52      6.75 o 
   8  11  11       11.52        8.47      4.85 o 
   9  11  11      143.43      149.29     15.15 o 
  10  11  11      134.51      124.80      9.54 o 
  -9  12  11        6.83       -1.03      7.58 o 
  -8  12  11      140.04      149.95     26.32 o 
  -7  12  11      136.61      157.15     14.71 o 
  -6  12  11       88.98      111.14     22.70 o 
  -5  12  11       42.82       41.01     13.20 o 
  -4  12  11        0.45        6.24      8.40 o 
  -3  12  11      222.16      228.39     16.05 o 
  -2  12  11       27.76       19.07      7.36 o 
  -1  12  11      248.54      281.92     15.50 o 
   0  12  11      198.99      200.14     13.01 o 
   1  12  11        0.11        4.03      5.04 o 
   2  12  11       76.85       87.19      8.76 o 
   3  12  11       62.06       56.58      7.16 o 
   4  12  11       47.58       37.83      6.49 o 
   5  12  11      149.70      169.55     10.60 o 
   6  12  11      545.90      637.27     17.81 o 
   7  12  11        0.10        0.82      4.78 o 
   8  12  11      215.30      219.83     13.85 o 
  -7  13  11        0.78        8.05      7.96 o 
  -6  13  11       10.09       -1.82      8.90 o 
  -5  13  11      252.38      289.88     18.83 o 
  -4  13  11       58.42       74.01     10.94 o 
  -3  13  11       94.22      112.65     23.17 o 
  -2  13  11       49.58       46.86     12.11 o 
  -1  13  11        2.74       -3.64      6.21 o 
   0  13  11       67.73       83.10      9.15 o 
   1  13  11        3.39        2.50      5.51 o 
   2  13  11      129.30      121.32     11.08 o 
   3  13  11       55.21       58.81      8.08 o 
   4  13  11        0.29       -4.26      4.76 o 
   5  13  11      114.91      142.52     10.12 o 
   6  13  11      213.69      201.61     13.62 o 
  -2  14  11      107.95      160.08     29.99 o 
  -1  14  11       36.10       56.34     21.36 o 
   0  14  11       35.22       36.08     11.66 o 
   1  14  11        0.42        4.68      8.97 o 
 -17   0  12      959.98      993.26     57.98 o 
 -16   0  12       69.67       77.22     20.41 o 
 -15   0  12      523.86      561.80     40.88 o 
 -14   0  12       92.86      114.77     14.94 o 
 -13   0  12      243.43      271.83     19.77 o 
 -12   0  12      977.35      939.78     32.96 o 
 -11   0  12      542.42      494.28     22.46 o 
 -10   0  12       80.34       91.68     11.21 o 
  -9   0  12     1816.06     1645.20     44.67 o 
  -8   0  12     4160.56     3615.09     79.91 o 
  -7   0  12       46.15       35.46      8.09 o 
  -6   0  12      308.39      286.25     14.12 o 
  -5   0  12       37.30       22.94     11.75 o 
  -4   0  12       22.52       24.50      5.87 o 
  -3   0  12      233.81      256.68     11.34 o 
  -2   0  12     1003.38     1030.22     21.02 o 
  -1   0  12     5874.63     5857.07     93.71 o 
   0   0  12      865.88      777.29     28.35 o 
   1   0  12     1276.69     1240.13     35.61 o 
   2   0  12      721.21      629.29     21.45 o 
   3   0  12     2410.25     2001.94     49.08 o 
   4   0  12        1.63        6.78      4.32 o 
   5   0  12      152.03      149.22     12.21 o 
   6   0  12      372.63      315.43     15.93 o 
   7   0  12      105.18      105.49      6.65 o 
   8   0  12      386.85      370.49     11.99 o 
   9   0  12      296.44      281.78     12.05 o 
  10   0  12       25.04       22.22      4.91 o 
  11   0  12      459.37      408.90     17.91 o 
  12   0  12       37.14       29.07      6.21 o 
  13   0  12        1.36        1.41      4.74 o 
  14   0  12      206.24      218.74     14.37 o 
  15   0  12        0.44        5.87      5.61 o 
 -17   1  12      124.86      123.84     18.15 o 
 -16   1  12        7.09       -8.63      8.63 o 
 -15   1  12       31.33       17.48     10.59 o 
 -14   1  12       60.56       53.77      8.01 o 
 -13   1  12      109.62       82.42      8.77 o 
 -12   1  12        0.29       -4.12      4.59 o 
 -11   1  12      158.93      173.30     10.80 o 
 -10   1  12      297.80      251.52     11.84 o 
  -9   1  12      134.95      120.48      8.50 o 
  -8   1  12      233.57      199.90     10.04 o 
  -7   1  12       74.71       87.73      6.71 o 
  -6   1  12      276.27      248.93      9.31 o 
  -5   1  12     1708.17     1750.72     29.96 o 
  -4   1  12      561.25      557.81     15.26 o 
  -3   1  12     1483.31     1569.50     23.37 o 
  -2   1  12       11.84        5.82      1.91 o 
  -1   1  12      798.55      763.87     11.87 o 
   0   1  12        2.65        5.42      2.74 o 
   1   1  12     2757.22     2701.93     43.43 o 
   2   1  12     2110.62     2056.43     35.10 o 
   3   1  12      862.60      786.36     17.76 o 
   4   1  12       96.65       94.78      6.69 o 
   5   1  12       58.25       54.64      8.47 o 
   6   1  12      866.57      788.61     13.91 o 
   7   1  12      109.69       87.60      5.39 o 
   8   1  12     1002.65      920.57     14.45 o 
   9   1  12       16.17       14.70      2.82 o 
  10   1  12       59.52       66.29      5.03 o 
  11   1  12      708.18      683.68     15.56 o 
  12   1  12       63.16       63.25      5.66 o 
  13   1  12       38.89       38.03      4.80 o 
  14   1  12      103.29      108.18      7.53 o 
  15   1  12        0.53       -3.76      3.76 o 
 -16   2  12       70.68       54.82     13.44 o 
 -15   2  12      444.76      424.23     25.42 o 
 -14   2  12       36.16       30.90      7.23 o 
 -13   2  12        1.24        5.43      5.36 o 
 -12   2  12       11.62       10.87      5.16 o 
 -11   2  12       21.66       16.59      8.09 o 
 -10   2  12       55.02       53.34      6.55 o 
  -9   2  12       64.57       86.40      7.36 o 
  -8   2  12      243.75      191.13     10.18 o 
  -7   2  12      280.77      266.31      9.98 o 
  -6   2  12      395.51      344.17     10.87 o 
  -5   2  12       62.76       98.54      6.50 o 
  -4   2  12     2118.57     2040.72     33.28 o 
  -3   2  12        0.17        0.29      2.89 o 
  -2   2  12     1305.07     1255.27     22.73 o 
  -1   2  12      833.40      782.67     14.61 o 
   0   2  12      557.58      595.20     10.90 o 
   1   2  12       12.85       14.71      2.44 o 
   2   2  12     1641.61     1658.67     20.54 o 
   3   2  12      171.91      186.66      5.22 o 
   4   2  12      806.18      855.92     14.30 o 
   5   2  12      190.89      189.26      6.60 o 
   6   2  12      346.90      337.59      8.63 o 
   7   2  12       10.95        4.74      2.58 o 
   8   2  12      536.65      453.36      9.29 o 
   9   2  12        1.04        2.79      2.54 o 
  10   2  12       57.25       56.56      5.57 o 
  11   2  12       66.24       49.16      4.82 o 
  12   2  12      124.03      118.04      7.59 o 
  13   2  12       14.74       10.92      4.32 o 
  14   2  12        0.06        8.14      4.09 o 
  15   2  12       30.84       33.51      6.06 o 
 -16   3  12       27.47       23.74     11.41 o 
 -15   3  12       39.25       27.62     11.22 o 
 -14   3  12       71.67       48.09      9.06 o 
 -13   3  12       80.86       84.71      8.85 o 
 -12   3  12        9.12       -1.88      4.56 o 
 -11   3  12        0.49        2.83      5.20 o 
 -10   3  12        8.02       -2.09      4.07 o 
  -9   3  12      116.43      102.04      8.34 o 
  -8   3  12       36.87       46.07      5.62 o 
  -7   3  12     1468.06     1410.11     26.85 o 
  -6   3  12      224.58      188.43      8.55 o 
  -5   3  12        8.43        8.03      3.68 o 
  -4   3  12      241.36      239.92      7.66 o 
  -3   3  12        0.00       -0.95      2.31 o 
  -2   3  12     1682.22     1664.95     28.66 o 
  -1   3  12      195.12      157.88      3.96 o 
   0   3  12       71.30       71.36      4.22 o 
   1   3  12        8.85        7.21      2.31 o 
   2   3  12     1830.94     1739.75     24.28 o 
   3   3  12      116.17      118.18      5.37 o 
   4   3  12      503.83      527.58     10.81 o 
   5   3  12      462.73      385.84      9.29 o 
   6   3  12        0.79       -2.21      2.71 o 
   7   3  12       82.84      111.40      6.06 o 
   8   3  12       25.45       25.77      3.29 o 
   9   3  12      356.65      325.77      9.02 o 
  10   3  12       87.43       70.02      5.40 o 
  11   3  12        1.36        2.91      3.11 o 
  12   3  12       92.05       81.29      6.64 o 
  13   3  12       57.21       62.27      6.42 o 
  14   3  12      225.19      203.78     10.89 o 
  15   3  12        3.52        4.80      4.19 o 
 -16   4  12        0.01       -9.67     13.21 o 
 -15   4  12      269.85      330.25     36.42 o 
 -14   4  12       70.40       70.14     12.98 o 
 -13   4  12       81.29      105.27     13.40 o 
 -12   4  12      197.47      205.11     14.21 o 
 -11   4  12        6.97       12.59      5.99 o 
 -10   4  12      110.93       96.21     12.29 o 
  -9   4  12      268.14      260.63     13.32 o 
  -8   4  12     2594.52     2444.75     41.59 o 
  -7   4  12      316.66      328.56     11.34 o 
  -6   4  12       53.68       54.69      5.45 o 
  -5   4  12     1286.05     1209.23     23.28 o 
  -4   4  12     1418.95     1385.55     25.40 o 
  -3   4  12      350.68      327.33     10.22 o 
  -2   4  12        1.91       10.73      2.75 o 
  -1   4  12      685.66      684.32     12.83 o 
   0   4  12      470.62      469.77     13.98 o 
   1   4  12      666.89      667.11     15.37 o 
   2   4  12       36.60       37.96      3.54 o 
   3   4  12        4.90        0.43      2.17 o 
   4   4  12      470.69      423.56      9.88 o 
   5   4  12     3176.27     2912.44     38.58 o 
   6   4  12      238.27      191.74      8.19 o 
   7   4  12       26.47       28.26      5.23 o 
   8   4  12     1097.27      982.85     17.12 o 
   9   4  12      259.37      232.30      8.30 o 
  10   4  12       92.69       93.37      6.02 o 
  11   4  12        5.07        8.95      3.60 o 
  12   4  12        0.90        0.81      3.39 o 
  13   4  12      379.53      399.02     13.07 o 
  14   4  12       94.44       74.18      7.55 o 
  15   4  12      115.72      100.18      8.57 o 
 -16   5  12       33.33       43.52     17.31 o 
 -15   5  12      343.66      384.96     38.95 o 
 -14   5  12       43.48       22.65     17.66 o 
 -13   5  12       35.23       30.07      9.83 o 
 -12   5  12       40.80       49.68      8.94 o 
 -11   5  12      195.37      192.39     13.55 o 
 -10   5  12      487.55      479.97     18.23 o 
  -9   5  12      455.26      422.77     16.72 o 
  -8   5  12       10.45       11.70      5.32 o 
  -7   5  12      117.50      115.14     13.57 o 
  -6   5  12      283.83      293.92     12.56 o 
  -5   5  12        0.95        3.85      3.57 o 
  -4   5  12     1166.69     1182.55     23.25 o 
  -3   5  12     4315.70     3939.64     70.07 o 
  -2   5  12      180.56      206.77      8.50 o 
  -1   5  12       17.09       11.23      3.21 o 
   0   5  12      572.84      554.36     12.18 o 
   1   5  12       60.50       73.09      4.34 o 
   2   5  12     1006.12      967.09     16.51 o 
   3   5  12     1226.87     1105.52     22.61 o 
   4   5  12       37.58       61.94      6.65 o 
   5   5  12      211.61      206.96      9.50 o 
   6   5  12       24.12       15.10      2.90 o 
   7   5  12      202.00      204.20      7.26 o 
   8   5  12        4.69        2.22      3.38 o 
   9   5  12        3.06        3.62      3.00 o 
  10   5  12       59.02       59.18      5.30 o 
  11   5  12      151.80      167.29      8.46 o 
  12   5  12        2.81        9.07      3.89 o 
  13   5  12       53.73       59.47      7.31 o 
  14   5  12       10.33       11.53      5.37 o 
 -15   6  12      126.54      107.08     23.04 o 
 -14   6  12       59.87       45.54     11.97 o 
 -13   6  12        2.19       -5.39      7.62 o 
 -12   6  12        2.17        9.86      6.96 o 
 -11   6  12      217.97      220.54     14.66 o 
 -10   6  12      118.91      107.77     10.42 o 
  -9   6  12       20.92       16.71      6.39 o 
  -8   6  12        4.44       -2.95      6.62 o 
  -7   6  12       27.43       24.47      5.89 o 
  -6   6  12      308.51      310.41     11.63 o 
  -5   6  12       37.60       29.12      5.12 o 
  -4   6  12      122.36      123.07      7.98 o 
  -3   6  12      627.77      595.57     22.91 o 
  -2   6  12      230.18      208.25      9.02 o 
  -1   6  12        3.47       -3.21      3.56 o 
   0   6  12     3685.04     3493.54     47.91 o 
   1   6  12     1347.93     1324.50     22.00 o 
   2   6  12     1736.52     1626.11     25.75 o 
   3   6  12       50.47       42.22      4.04 o 
   4   6  12      187.55      169.32      7.03 o 
   5   6  12      117.52       89.26      5.86 o 
   6   6  12      222.45      214.30      8.13 o 
   7   6  12      117.56       93.54      6.37 o 
   8   6  12      256.24      287.14     13.81 o 
   9   6  12        5.60        7.23      3.59 o 
  10   6  12      137.50      145.77      8.63 o 
  11   6  12      200.25      203.21     10.93 o 
  12   6  12       53.03       59.93      6.90 o 
  13   6  12      169.29      183.47     11.44 o 
  14   6  12        2.52        0.48      5.14 o 
 -14   7  12       90.17       92.75     21.55 o 
 -13   7  12       62.18       46.36     11.65 o 
 -12   7  12        3.21       -2.18      8.55 o 
 -11   7  12        5.06       -8.14      8.14 o 
 -10   7  12      279.25      261.17     15.90 o 
  -9   7  12        1.47       -0.94      5.28 o 
  -8   7  12        0.14        3.67      5.28 o 
  -7   7  12      588.87      593.20     17.39 o 
  -6   7  12        5.61        6.47      4.43 o 
  -5   7  12      113.52      128.40      8.77 o 
  -4   7  12        3.49       -0.20      3.66 o 
  -3   7  12     1299.16     1284.45     30.82 o 
  -2   7  12       30.68       19.65      5.16 o 
  -1   7  12     1385.86     1446.42     29.06 o 
   0   7  12       30.73       10.44      5.37 o 
   1   7  12        4.55        3.75      3.23 o 
   2   7  12       19.10       14.96      3.49 o 
   3   7  12      219.88      190.14      8.10 o 
   4   7  12      177.75      178.43      7.91 o 
   5   7  12        0.32        6.32      3.47 o 
   6   7  12       23.96       23.64      4.16 o 
   7   7  12        0.82        4.25      3.34 o 
   8   7  12      103.94       92.92      6.74 o 
   9   7  12       30.28       25.63      6.75 o 
  10   7  12      239.69      267.52     10.95 o 
  11   7  12      130.77      118.50      9.46 o 
  12   7  12        0.13       -1.93      4.18 o 
  13   7  12       76.43       78.44      8.33 o 
 -14   8  12       93.57       75.65     20.09 o 
 -13   8  12      158.10      168.85     18.35 o 
 -12   8  12       40.33       23.99      9.85 o 
 -11   8  12        9.11        2.01      8.32 o 
 -10   8  12      167.43      185.38     13.90 o 
  -9   8  12        0.06        6.82      5.80 o 
  -8   8  12      247.88      249.34     14.97 o 
  -7   8  12      325.84      315.01     13.52 o 
  -6   8  12       52.81       55.97      7.24 o 
  -5   8  12       18.20       14.37      7.06 o 
  -4   8  12      422.09      422.31     24.70 o 
  -3   8  12       18.98       24.07      6.35 o 
  -2   8  12      735.19      743.90     18.56 o 
  -1   8  12      244.85      248.43     13.69 o 
   0   8  12       38.48       34.25      5.12 o 
   1   8  12      317.92      289.64      9.72 o 
   2   8  12       43.79       59.10      5.50 o 
   3   8  12      976.41      927.28     18.83 o 
   4   8  12        9.72        8.55      3.63 o 
   5   8  12      246.12      240.01      9.71 o 
   6   8  12      328.02      346.82     11.10 o 
   7   8  12      666.77      658.85     25.37 o 
   8   8  12       35.79       40.88      5.49 o 
   9   8  12      378.60      421.65     13.13 o 
  10   8  12      257.51      266.39     12.94 o 
  11   8  12       14.97       11.18      4.80 o 
  12   8  12      359.16      434.02     14.79 o 
 -13   9  12        1.10        4.35     13.66 o 
 -12   9  12       88.92       72.28     13.40 o 
 -11   9  12      116.30      103.22     14.44 o 
 -10   9  12        6.45       18.44      9.74 o 
  -9   9  12       25.22       13.47      6.45 o 
  -8   9  12      224.62      198.23     14.08 o 
  -7   9  12      350.68      355.68     14.42 o 
  -6   9  12      113.70      104.77      9.03 o 
  -5   9  12       10.96       21.85      5.68 o 
  -4   9  12      224.08      219.13     14.19 o 
  -3   9  12       66.07       47.19      7.89 o 
  -2   9  12      273.35      269.63     12.14 o 
  -1   9  12       12.46        9.63      5.01 o 
   0   9  12      256.51      240.02     11.45 o 
   1   9  12       79.46       65.53      7.05 o 
   2   9  12       73.03       88.41      7.49 o 
   3   9  12      170.99      141.37      8.22 o 
   4   9  12       13.34        2.12      3.60 o 
   5   9  12      103.40       97.43      7.29 o 
   6   9  12      193.94      179.16      9.51 o 
   7   9  12      111.09      115.18      8.15 o 
   8   9  12      406.34      415.34     14.94 o 
   9   9  12       12.17       20.23      5.19 o 
  10   9  12      447.36      433.18     17.18 o 
  11   9  12        0.02       -4.29      4.29 o 
 -11  10  12       39.25       14.94     26.29 o 
 -10  10  12       20.05       12.18      9.16 o 
  -9  10  12      194.42      221.27     19.51 o 
  -8  10  12       51.34       68.94     10.48 o 
  -7  10  12       55.51       47.56      7.54 o 
  -6  10  12       43.21       45.92      7.41 o 
  -5  10  12      256.08      243.79     13.45 o 
  -4  10  12      154.00      136.68     12.55 o 
  -3  10  12      102.89       98.61     11.14 o 
  -2  10  12      136.65      118.83      9.32 o 
  -1  10  12       50.88       45.04      6.29 o 
   0  10  12       13.55       13.21      4.93 o 
   1  10  12       53.89       49.08      6.57 o 
   2  10  12       45.45       32.57      7.78 o 
   3  10  12       65.85       50.98      5.90 o 
   4  10  12      155.05      166.67      9.63 o 
   5  10  12        1.21        5.32      4.27 o 
   6  10  12      225.18      229.69     10.79 o 
   7  10  12       13.92       20.30      5.22 o 
   8  10  12      137.57      141.91      9.37 o 
   9  10  12       31.04       18.91      5.36 o 
  10  10  12       18.64       16.67      6.73 o 
 -10  11  12       66.77       67.87     13.38 o 
  -9  11  12      332.68      345.05     24.59 o 
  -8  11  12       28.52       23.57      8.64 o 
  -7  11  12      130.91      131.18     13.24 o 
  -6  11  12       13.16       12.24      6.49 o 
  -5  11  12       39.81       44.90      7.57 o 
  -4  11  12      102.94      105.37      9.59 o 
  -3  11  12       32.41       42.38      8.42 o 
  -2  11  12      288.75      283.47     17.17 o 
  -1  11  12       11.62        8.58      5.25 o 
   0  11  12      165.08      206.17     12.04 o 
   1  11  12       15.18       18.47      5.52 o 
   2  11  12       32.97       16.65      5.46 o 
   3  11  12      472.37      496.69     16.56 o 
   4  11  12        3.98        5.48      5.89 o 
   5  11  12      185.78      184.21     10.59 o 
   6  11  12       13.67       11.62      5.02 o 
   7  11  12      237.28      250.60     12.33 o 
   8  11  12       17.78       14.65      5.41 o 
   9  11  12      377.11      390.99     18.34 o 
  -8  12  12      406.70      431.18     21.50 o 
  -7  12  12        4.78       -4.43      7.71 o 
  -6  12  12      549.69      575.16     23.31 o 
  -5  12  12       58.81       55.09      9.92 o 
  -4  12  12      316.23      305.26     15.33 o 
  -3  12  12      322.86      344.22     19.53 o 
  -2  12  12       52.57       48.39      9.29 o 
  -1  12  12      119.53      127.33     10.36 o 
   0  12  12       15.80       12.92      5.98 o 
   1  12  12      155.06      173.88     13.11 o 
   2  12  12      167.80      169.45     11.52 o 
   3  12  12        0.44       -4.74      4.78 o 
   4  12  12       69.56       74.54      7.61 o 
   5  12  12       23.27       20.70      9.28 o 
   6  12  12       14.77       16.22      5.49 o 
   7  12  12       18.52       25.09      6.07 o 
  -5  13  12        0.53        1.05      7.59 o 
  -4  13  12      163.40      150.69     14.12 o 
  -3  13  12      224.63      258.31     22.55 o 
  -2  13  12       16.12       30.33     10.63 o 
  -1  13  12        1.98       -1.65      7.37 o 
   0  13  12        3.53       -5.40      5.40 o 
   1  13  12       78.19       79.08      9.17 o 
   2  13  12       25.89       12.79      6.10 o 
   3  13  12      160.50      210.92     13.37 o 
   4  13  12        2.06       12.56      5.91 o 
 -16   1  13       96.06      139.56     44.63 o 
 -15   1  13      142.94      131.95     16.52 o 
 -14   1  13      354.93      371.72     16.93 o 
 -13   1  13       53.91       48.74      7.67 o 
 -12   1  13       19.37       14.56      5.64 o 
 -11   1  13      137.46      118.58      9.31 o 
 -10   1  13        2.96        3.01      4.73 o 
  -9   1  13      605.40      531.46     15.73 o 
  -8   1  13      109.92      127.90      8.37 o 
  -7   1  13       79.89       63.71      6.08 o 
  -6   1  13       94.92       74.74      8.92 o 
  -5   1  13        5.74        8.58      3.30 o 
  -4   1  13       39.19       56.38      5.11 o 
  -3   1  13     1000.99     1013.60     19.27 o 
  -2   1  13     1904.38     1866.94     26.92 o 
  -1   1  13     1616.12     1567.03     23.89 o 
   0   1  13      744.43      708.76     12.94 o 
   1   1  13      155.29      153.03      7.85 o 
   2   1  13     1564.24     1507.56     28.15 o 
   3   1  13     1039.14      942.16     20.54 o 
   4   1  13       24.48       35.20      5.44 o 
   5   1  13     1383.44     1294.39     23.70 o 
   6   1  13      375.88      320.74      8.01 o 
   7   1  13       20.94       32.88      3.58 o 
   8   1  13      125.56      127.01      5.34 o 
   9   1  13       44.86       35.11      3.67 o 
  10   1  13       94.20       87.94      5.60 o 
  11   1  13      358.00      346.53      9.75 o 
  12   1  13        1.09       -1.57      3.25 o 
  13   1  13       35.88       36.46      5.08 o 
  14   1  13      307.11      318.94     11.87 o 
  15   1  13        4.24        6.38      4.31 o 
 -16   2  13       21.26        6.21     19.42 o 
 -15   2  13       15.60       -1.65      7.24 o 
 -14   2  13      274.42      275.08     15.16 o 
 -13   2  13        0.24       -4.30      5.12 o 
 -12   2  13      238.31      209.23     12.32 o 
 -11   2  13      800.21      781.93     23.47 o 
 -10   2  13       35.53       26.05      5.71 o 
  -9   2  13       49.28       57.13      6.45 o 
  -8   2  13        0.26        0.11      3.62 o 
  -7   2  13     1365.67     1252.50     24.94 o 
  -6   2  13        0.29       -2.41      2.96 o 
  -5   2  13       73.78       90.12      9.07 o 
  -4   2  13     2365.80     2355.29     37.93 o 
  -3   2  13     2121.11     2117.64     30.54 o 
  -2   2  13      785.79      743.94     13.63 o 
  -1   2  13     6282.96     6259.36     89.09 o 
   0   2  13      329.67      359.00      8.21 o 
   1   2  13     2079.44     2018.46     27.18 o 
   2   2  13     1193.46     1134.43     17.45 o 
   3   2  13      942.53      798.98     13.71 o 
   4   2  13      160.91      121.53      6.99 o 
   5   2  13     1524.45     1398.32     21.35 o 
   6   2  13       46.76       48.21      4.07 o 
   7   2  13     1066.50      969.98     17.28 o 
   8   2  13        2.47        8.32      2.42 o 
   9   2  13        2.39       -3.38      3.38 o 
  10   2  13        9.07        2.39      3.04 o 
  11   2  13      106.71      121.01      6.97 o 
  12   2  13       85.27       67.94      6.35 o 
  13   2  13        0.42        3.21      3.60 o 
  14   2  13       19.08       20.58      4.69 o 
  15   2  13        0.07       -3.48      5.41 o 
 -16   3  13      234.73      212.46     30.42 o 
 -15   3  13       11.59        5.58      7.40 o 
 -14   3  13       14.73        8.44      7.53 o 
 -13   3  13        8.43       10.21      5.86 o 
 -12   3  13       65.22       82.89     11.28 o 
 -11   3  13      143.06      118.75      9.38 o 
 -10   3  13        5.15       17.86      7.72 o 
  -9   3  13        7.89       13.45      4.64 o 
  -8   3  13        5.34        2.31      3.81 o 
  -7   3  13       97.02      138.22      8.44 o 
  -6   3  13       99.49      111.58      7.34 o 
  -5   3  13      105.34       91.05      6.52 o 
  -4   3  13      286.18      288.37      9.65 o 
  -3   3  13      283.46      257.26      7.90 o 
  -2   3  13      934.25      955.64     19.42 o 
  -1   3  13       36.94       38.02      3.15 o 
   0   3  13        1.71        3.81      2.21 o 
   1   3  13      321.74      293.90      7.62 o 
   2   3  13      225.45      218.73      6.83 o 
   3   3  13      362.35      365.43      9.22 o 
   4   3  13      117.78       99.80      5.27 o 
   5   3  13      320.76      316.38      8.61 o 
   6   3  13      240.96      214.85     10.82 o 
   7   3  13      307.48      308.05     11.01 o 
   8   3  13       28.68       39.23      5.14 o 
   9   3  13       64.10       48.63      4.39 o 
  10   3  13       60.41       73.36      5.42 o 
  11   3  13      107.57       99.91     10.27 o 
  12   3  13      115.17      111.06      7.65 o 
  13   3  13      102.64       95.65      7.45 o 
  14   3  13        4.68        4.08      4.41 o 
 -15   4  13      259.53      202.94     29.63 o 
 -14   4  13      153.05      200.22     19.21 o 
 -13   4  13       40.29       55.10      9.45 o 
 -12   4  13      186.81      179.20     13.66 o 
 -11   4  13        2.36        1.29      5.65 o 
 -10   4  13        0.23        0.76      5.49 o 
  -9   4  13       52.83       36.27      7.09 o 
  -8   4  13        1.50       -2.78      5.15 o 
  -7   4  13       21.00       12.43      4.97 o 
  -6   4  13        0.83        4.44      4.36 o 
  -5   4  13       18.09        2.81      3.83 o 
  -4   4  13      607.99      670.04     15.67 o 
  -3   4  13      278.84      260.54      9.20 o 
  -2   4  13       12.68       23.29      4.78 o 
  -1   4  13        0.50        1.25      2.59 o 
   0   4  13     2092.16     2039.50     34.53 o 
   1   4  13        5.40        7.37      2.89 o 
   2   4  13      268.99      274.91      8.67 o 
   3   4  13      866.12      781.01     15.85 o 
   4   4  13      227.00      177.43      7.18 o 
   5   4  13      370.04      369.36     10.48 o 
   6   4  13       19.79       29.47      3.86 o 
   7   4  13      299.44      284.13      8.51 o 
   8   4  13        3.36        0.27      3.59 o 
   9   4  13      181.76      206.34      7.83 o 
  10   4  13      115.32      116.59      6.71 o 
  11   4  13        0.08       -2.99      2.99 o 
  12   4  13      113.32      137.21      8.05 o 
  13   4  13        2.59       -1.34      3.91 o 
  14   4  13        6.16        8.99      4.77 o 
 -15   5  13        4.13        0.87     13.33 o 
 -14   5  13        0.44       -5.10      8.20 o 
 -13   5  13        0.56       -1.20      8.05 o 
 -12   5  13       32.05       47.12      8.59 o 
 -11   5  13       11.53        6.63      6.30 o 
 -10   5  13      184.60      169.98     12.53 o 
  -9   5  13      190.67      171.19     12.31 o 
  -8   5  13       63.57       56.30      7.75 o 
  -7   5  13        0.72       -0.93      4.38 o 
  -6   5  13      190.38      172.36     10.89 o 
  -5   5  13       20.01       12.67      5.08 o 
  -4   5  13       25.69       14.41      4.06 o 
  -3   5  13     3222.14     3128.01     58.21 o 
  -2   5  13      102.72      124.44      7.21 o 
  -1   5  13       19.93       24.44      3.84 o 
   0   5  13      326.67      351.92     10.01 o 
   1   5  13        2.24        4.42      2.44 o 
   2   5  13      240.94      234.75     16.02 o 
   3   5  13      132.42      143.42     13.10 o 
   4   5  13        6.77       11.06      3.71 o 
   5   5  13       46.90       52.51      5.49 o 
   6   5  13       22.63       21.94      3.18 o 
   7   5  13      101.07      109.08      9.72 o 
   8   5  13       50.43       42.74      4.60 o 
   9   5  13       43.98       30.03      4.19 o 
  10   5  13        3.17        5.49      3.48 o 
  11   5  13       25.56       28.43      5.28 o 
  12   5  13        6.37        1.94      3.77 o 
  13   5  13      163.26      187.11     11.38 o 
 -14   6  13       39.84       43.23     12.04 o 
 -13   6  13      194.74      174.25     17.94 o 
 -12   6  13       46.41       20.37      8.02 o 
 -11   6  13       31.95       27.65      7.64 o 
 -10   6  13        8.50       -4.59      4.92 o 
  -9   6  13        2.61       -4.50      4.50 o 
  -8   6  13        7.04        3.54      4.96 o 
  -7   6  13      701.72      689.12     21.61 o 
  -6   6  13       53.40       63.27      7.69 o 
  -5   6  13        3.31        9.99      4.21 o 
  -4   6  13      890.61      852.06     19.85 o 
  -3   6  13        6.37       17.05      5.48 o 
  -2   6  13       13.06        8.18      3.65 o 
  -1   6  13      422.04      346.26     11.02 o 
   0   6  13      189.75      170.53      8.19 o 
   1   6  13      988.91      901.60     17.08 o 
   2   6  13      205.85      192.42      7.44 o 
   3   6  13      552.44      496.87     12.14 o 
   4   6  13      110.85       97.90      5.77 o 
   5   6  13       23.94       13.08      3.41 o 
   6   6  13        1.78        7.78      5.22 o 
   7   6  13        0.82        1.46      2.97 o 
   8   6  13       95.45       86.84      6.34 o 
   9   6  13       27.47       30.35      4.81 o 
  10   6  13        1.29        9.08      4.02 o 
  11   6  13       68.67       88.04      8.53 o 
  12   6  13      206.59      203.03     10.78 o 
  13   6  13        4.06        3.18      7.00 o 
 -14   7  13        5.95       -7.72      7.72 o 
 -13   7  13       22.50       35.25     24.28 o 
 -12   7  13       56.43       41.12     19.13 o 
 -11   7  13      564.92      619.94     37.62 o 
 -10   7  13       23.20       18.17      7.06 o 
  -9   7  13       94.30       94.98     10.16 o 
  -8   7  13        3.11        4.42      5.39 o 
  -7   7  13      405.23      402.63     21.39 o 
  -6   7  13      528.91      488.76     17.83 o 
  -5   7  13       51.73       44.43      7.94 o 
  -4   7  13        8.77        9.77      4.33 o 
  -3   7  13      196.87      152.46     14.45 o 
  -2   7  13       65.37       56.34      7.69 o 
  -1   7  13        2.70        1.84      3.54 o 
   0   7  13       95.49       85.94      9.99 o 
   1   7  13      269.21      269.51      9.92 o 
   2   7  13       24.74       24.11      4.01 o 
   3   7  13        0.04       -1.27      2.99 o 
   4   7  13        0.95        0.77      3.10 o 
   5   7  13        2.21        0.21      3.28 o 
   6   7  13      278.26      267.28      9.84 o 
   7   7  13       64.07       61.24      5.61 o 
   8   7  13        0.09        7.07      3.97 o 
   9   7  13       73.23       78.96      6.61 o 
  10   7  13      102.36      105.63      7.82 o 
  11   7  13       44.55       51.37      6.11 o 
  12   7  13        0.02        4.55      4.44 o 
 -13   8  13        0.28        9.06     10.04 o 
 -12   8  13        2.94        5.36      8.75 o 
 -11   8  13        9.66       13.23      8.72 o 
 -10   8  13      190.09      185.26     25.36 o 
  -9   8  13       17.70       10.88      6.28 o 
  -8   8  13        4.67        0.14      6.42 o 
  -7   8  13       22.95       27.84      8.35 o 
  -6   8  13        8.66        4.86      4.65 o 
  -5   8  13       18.22       12.24      4.97 o 
  -4   8  13       75.83       98.93      9.68 o 
  -3   8  13       84.83       85.82      9.26 o 
  -2   8  13      237.68      219.62     10.87 o 
  -1   8  13      140.43      137.15      8.99 o 
   0   8  13       28.66       37.69      5.55 o 
   1   8  13       50.72       45.64      6.73 o 
   2   8  13        3.30       -2.37      3.71 o 
   3   8  13       41.29       52.02      5.26 o 
   4   8  13       17.45       16.10      4.07 o 
   5   8  13       35.15       33.15      4.85 o 
   6   8  13      593.03      613.57     15.38 o 
   7   8  13        9.08       15.62      4.48 o 
   8   8  13       51.56       56.36      6.07 o 
   9   8  13      227.19      233.71     12.32 o 
  10   8  13       10.66       20.48      5.79 o 
  11   8  13        2.06        0.87      4.33 o 
 -12   9  13       34.18       37.00     11.66 o 
 -11   9  13       71.97       53.40     15.84 o 
 -10   9  13        0.88       -1.95      7.35 o 
  -9   9  13      240.26      240.98     16.00 o 
  -8   9  13      401.73      424.29     23.20 o 
  -7   9  13        2.92        4.35      5.78 o 
  -6   9  13      308.71      310.30     14.87 o 
  -5   9  13       36.20       34.06      6.20 o 
  -4   9  13      130.90      133.96      9.66 o 
  -3   9  13       47.78       47.96      9.41 o 
  -2   9  13        0.46        5.39      4.44 o 
  -1   9  13       59.07       60.24      6.92 o 
   0   9  13      126.11      114.85      8.46 o 
   1   9  13       55.18       53.61      6.44 o 
   2   9  13        3.45        5.32      4.16 o 
   3   9  13        0.00        1.94      3.71 o 
   4   9  13       52.19       43.10      5.41 o 
   5   9  13       26.17       17.71      5.13 o 
   6   9  13       52.80       50.35      6.16 o 
   7   9  13       94.22      106.70      7.93 o 
   8   9  13       58.84       64.41      6.65 o 
   9   9  13       99.29       93.73      7.89 o 
  10   9  13      141.98      159.85      9.98 o 
 -10  10  13        0.15        1.39      8.40 o 
  -9  10  13      150.96      157.94     18.10 o 
  -8  10  13        8.64        5.08      6.77 o 
  -7  10  13       18.43       16.13      6.51 o 
  -6  10  13        0.12       -4.89      4.89 o 
  -5  10  13        7.82       -3.05      4.85 o 
  -4  10  13       38.73       25.13      6.05 o 
  -3  10  13       20.32       19.28      7.11 o 
  -2  10  13        1.72       -2.32      4.47 o 
  -1  10  13      243.98      259.18     12.98 o 
   0  10  13        5.94       -4.43      4.43 o 
   1  10  13        5.38        2.76      4.71 o 
   2  10  13      513.23      527.98     19.35 o 
   3  10  13      662.82      681.20     18.95 o 
   4  10  13        5.84        6.24      4.36 o 
   5  10  13       56.36       48.22      6.35 o 
   6  10  13      172.21      170.38      9.93 o 
   7  10  13       23.97       33.45      5.82 o 
   8  10  13        7.04        2.13      4.58 o 
   9  10  13        5.76        3.64      4.82 o 
  -9  11  13       10.71        8.42      9.43 o 
  -8  11  13      119.82      140.69     16.66 o 
  -7  11  13        6.06       -4.14      6.89 o 
  -6  11  13        7.19        6.76      6.08 o 
  -5  11  13      432.63      442.55     21.26 o 
  -4  11  13       35.10       23.55      7.75 o 
  -3  11  13      335.77      364.76     21.75 o 
  -2  11  13        0.10       -5.64      5.64 o 
  -1  11  13      182.38      173.89     11.53 o 
   0  11  13       88.00       98.78      9.14 o 
   1  11  13        0.74        1.27      5.20 o 
   2  11  13       40.34       52.68      7.43 o 
   3  11  13       63.06       61.83      7.65 o 
   4  11  13       35.62       44.78      6.97 o 
   5  11  13      190.08      186.50     14.64 o 
   6  11  13      101.06      104.53      8.48 o 
   7  11  13      112.80      132.60      9.53 o 
  -7  12  13      354.32      410.93     27.25 o 
  -6  12  13      243.74      280.67     22.57 o 
  -5  12  13      143.29      162.88     14.76 o 
  -4  12  13        2.58        2.06      5.89 o 
  -3  12  13       29.23       37.84      8.66 o 
  -2  12  13        0.14       -1.50      6.29 o 
  -1  12  13       17.90        8.95      6.00 o 
   0  12  13        3.35       -0.23      4.98 o 
   1  12  13        1.29       -2.02      5.26 o 
   2  12  13      158.14      159.15     11.31 o 
   3  12  13      197.31      205.49     12.75 o 
   4  12  13        0.34       -4.77      4.77 o 
   5  12  13       11.60        9.04      5.68 o 
  -2  13  13       91.82      100.82     15.78 o 
  -1  13  13        1.65       -6.32      6.32 o 
   0  13  13       23.35       19.52      6.87 o 
   1  13  13        3.64       -2.01     10.13 o 
 -15   0  14      265.20      303.81     23.49 o 
 -14   0  14      201.01      190.32     18.56 o 
 -13   0  14       19.92       38.26     10.05 o 
 -12   0  14     1510.44     1529.80     46.15 o 
 -11   0  14       51.64       32.10     13.86 o 
 -10   0  14       13.84       22.94      7.86 o 
  -9   0  14      365.47      309.28     23.26 o 
  -8   0  14      626.91      617.02     23.80 o 
  -7   0  14        1.75       -4.16      4.60 o 
  -6   0  14      102.27      212.84     55.61 o 
  -5   0  14      238.39      196.53     19.08 o 
  -4   0  14      774.90      782.30     36.51 o 
  -3   0  14        5.95       10.99      4.53 o 
  -2   0  14     1798.69     1596.07     37.76 o 
  -1   0  14      931.74      973.93     24.54 o 
   0   0  14      139.34      128.21     10.83 o 
   1   0  14      725.33      716.65     24.29 o 
   2   0  14     1988.24     1901.22     48.27 o 
   3   0  14        0.03        0.41      8.30 o 
   4   0  14      231.41      160.75     15.81 o 
   5   0  14       11.35       12.32      5.61 o 
   6   0  14      277.75      315.52     21.66 o 
   7   0  14      171.34      144.00     13.72 o 
   8   0  14      253.07      225.94     14.03 o 
   9   0  14       38.06       30.80      4.73 o 
  10   0  14        8.99        8.52      7.17 o 
  11   0  14        0.16        2.73      4.43 o 
  12   0  14       34.94       50.06      7.59 o 
  13   0  14       45.17       51.54     10.03 o 
  14   0  14       67.26       76.08      9.79 o 
 -15   1  14        0.21        2.67      7.19 o 
 -14   1  14      220.96      225.46     13.80 o 
 -13   1  14      235.57      240.80     14.00 o 
 -12   1  14       62.25       65.32     10.47 o 
 -11   1  14      219.67      225.73     14.18 o 
 -10   1  14        0.88       11.10      4.84 o 
  -9   1  14       14.18        4.67      6.37 o 
  -8   1  14      688.20      676.33     19.63 o 
  -7   1  14      103.11      131.61      8.26 o 
  -6   1  14      223.62      216.83      9.65 o 
  -5   1  14      329.12      327.28     12.34 o 
  -4   1  14      516.90      484.90     12.72 o 
  -3   1  14      121.95      109.04      6.31 o 
  -2   1  14     4729.32     4537.24     65.25 o 
  -1   1  14      732.24      715.27     13.38 o 
   0   1  14      357.03      321.34      7.64 o 
   1   1  14      886.26      856.40     17.02 o 
   2   1  14      688.87      674.21     14.94 o 
   3   1  14      671.91      651.00     14.89 o 
   4   1  14       95.67      112.97      7.12 o 
   5   1  14      466.33      395.84     11.81 o 
   6   1  14      121.02      119.47      8.61 o 
   7   1  14      305.95      290.39      8.52 o 
   8   1  14       25.28       19.98      3.29 o 
   9   1  14       69.30       68.65      4.55 o 
  10   1  14        0.01        0.05      2.87 o 
  11   1  14      489.90      532.24     12.11 o 
  12   1  14       38.91       27.75      4.89 o 
  13   1  14        0.00        2.93      3.80 o 
  14   1  14      116.51      129.94      8.50 o 
 -15   2  14      287.16      262.80     18.14 o 
 -14   2  14        3.72       -5.61      5.61 o 
 -13   2  14       22.96       14.38      6.42 o 
 -12   2  14        6.76        7.59      5.49 o 
 -11   2  14       31.38       34.39      6.42 o 
 -10   2  14       11.36       -4.10      4.10 o 
  -9   2  14        4.80        3.18      4.24 o 
  -8   2  14      149.33      155.75     10.06 o 
  -7   2  14       19.58       27.30      4.77 o 
  -6   2  14      473.49      387.29     12.27 o 
  -5   2  14      260.35      300.09     10.53 o 
  -4   2  14      152.97      177.61      8.34 o 
  -3   2  14       83.35       76.90      5.62 o 
  -2   2  14      435.19      433.39     10.16 o 
  -1   2  14      695.79      692.83     15.62 o 
   0   2  14      316.51      305.20      9.15 o 
   1   2  14       56.61       63.94      4.49 o 
   2   2  14      169.29      164.77      6.54 o 
   3   2  14       13.92        8.51      2.44 o 
   4   2  14      250.50      226.36      8.17 o 
   5   2  14        3.32        5.54      3.86 o 
   6   2  14       31.89       24.29      3.41 o 
   7   2  14        0.88       -1.03      2.78 o 
   8   2  14        1.18       -0.46      2.91 o 
   9   2  14       88.54       73.38      5.00 o 
  10   2  14       15.71       13.39      3.51 o 
  11   2  14        3.43        5.53      3.43 o 
  12   2  14      136.30      138.72      8.39 o 
  13   2  14        2.51        7.81      3.89 o 
  14   2  14       95.12       96.69      7.48 o 
 -15   3  14        8.79       -0.95      9.35 o 
 -14   3  14       25.10       20.46      9.63 o 
 -13   3  14        4.77        3.64      8.63 o 
 -12   3  14        0.06       -5.64      5.64 o 
 -11   3  14       25.01       24.67      6.04 o 
 -10   3  14     1029.31     1014.40     32.67 o 
  -9   3  14      471.77      421.69     14.26 o 
  -8   3  14      328.99      338.29     24.31 o 
  -7   3  14      726.91      705.83     24.24 o 
  -6   3  14      798.83      747.06     17.93 o 
  -5   3  14     1354.88     1409.23     37.70 o 
  -4   3  14       10.22       33.74      4.56 o 
  -3   3  14      295.71      281.33      9.35 o 
  -2   3  14      499.90      459.19     12.58 o 
  -1   3  14       14.20        6.33      2.40 o 
   0   3  14      114.62      125.74      7.05 o 
   1   3  14      271.75      298.38      7.96 o 
   2   3  14      753.87      716.78     13.36 o 
   3   3  14       59.22       46.14      5.18 o 
   4   3  14      503.35      476.09     10.78 o 
   5   3  14       22.28       18.16      3.32 o 
   6   3  14        0.00        1.32      2.72 o 
   7   3  14      229.22      213.70      8.48 o 
   8   3  14      400.98      392.66      9.75 o 
   9   3  14        1.66        1.91      2.76 o 
  10   3  14        0.19        3.74      3.97 o 
  11   3  14        8.87        1.47      3.43 o 
  12   3  14       40.61       49.21      5.50 o 
  13   3  14      194.10      200.97     10.51 o 
 -15   4  14      137.36      136.80     18.32 o 
 -14   4  14        3.80        8.13      9.17 o 
 -13   4  14       10.38       10.66      7.17 o 
 -12   4  14       96.67       62.27      9.25 o 
 -11   4  14       15.93       25.52      7.17 o 
 -10   4  14       23.72       14.52      6.09 o 
  -9   4  14       52.03       55.45      7.74 o 
  -8   4  14       13.33        5.50      5.30 o 
  -7   4  14        5.94        6.65      6.06 o 
  -6   4  14      276.32      243.93     12.05 o 
  -5   4  14        0.00        2.15      3.96 o 
  -4   4  14       38.48       45.12      5.88 o 
  -3   4  14      634.76      567.92     14.16 o 
  -2   4  14     1469.74     1454.31     31.83 o 
  -1   4  14       77.49       72.28      9.95 o 
   0   4  14      381.61      392.35      9.85 o 
   1   4  14      111.87      108.28      8.23 o 
   2   4  14       38.71       44.68      4.52 o 
   3   4  14     1108.19     1015.88     19.25 o 
   4   4  14      337.64      323.77     12.70 o 
   5   4  14        0.02        1.75      3.29 o 
   6   4  14        8.64        9.11      3.66 o 
   7   4  14       10.13       12.97      3.92 o 
   8   4  14        8.00       11.87      3.10 o 
   9   4  14       60.93       71.32      5.88 o 
  10   4  14      285.38      308.77     10.01 o 
  11   4  14        3.04        7.23      3.75 o 
  12   4  14      219.79      236.93      9.88 o 
  13   4  14      145.67      147.43      9.31 o 
 -14   5  14       63.76       64.46     13.16 o 
 -13   5  14      224.63      228.37     26.89 o 
 -12   5  14        8.34        4.11      9.72 o 
 -11   5  14       81.54       80.60      9.82 o 
 -10   5  14      190.82      178.16     13.19 o 
  -9   5  14      109.74      106.21     10.20 o 
  -8   5  14      119.35      116.96     10.09 o 
  -7   5  14      249.75      246.55     13.32 o 
  -6   5  14      654.49      623.82     19.33 o 
  -5   5  14        1.72       -3.50      3.65 o 
  -4   5  14       23.58       18.78      5.10 o 
  -3   5  14      634.37      528.47     15.84 o 
  -2   5  14      200.21      177.92     11.06 o 
  -1   5  14     1092.01     1147.27     22.26 o 
   0   5  14      632.42      559.50     13.48 o 
   1   5  14      108.59      118.49      6.08 o 
   2   5  14      260.35      238.39     16.44 o 
   3   5  14       13.12        4.86      3.63 o 
   4   5  14        6.29       -1.21      3.36 o 
   5   5  14        2.08        3.28      3.61 o 
   6   5  14       11.06       13.12      2.98 o 
   7   5  14        5.19        3.41      2.78 o 
   8   5  14      232.10      246.97      8.66 o 
   9   5  14       47.21       51.00      5.07 o 
  10   5  14       10.48        2.88      3.43 o 
  11   5  14       25.45       27.56      4.62 o 
  12   5  14       25.03       17.44      4.54 o 
  13   5  14       69.05       66.89      7.77 o 
 -14   6  14      135.56      134.86     25.18 o 
 -13   6  14      328.41      299.62     23.35 o 
 -12   6  14       15.78       18.14      7.71 o 
 -11   6  14       88.05       82.78     10.50 o 
 -10   6  14      122.45      131.00     11.87 o 
  -9   6  14        0.21        0.49      5.20 o 
  -8   6  14      115.56      123.47     10.71 o 
  -7   6  14      210.50      191.07     12.59 o 
  -6   6  14        8.18        6.03      4.99 o 
  -5   6  14       40.45       40.74      6.77 o 
  -4   6  14       52.71       53.57      6.22 o 
  -3   6  14       25.83       23.18      5.55 o 
  -2   6  14       17.97       10.93      6.56 o 
  -1   6  14      164.13      152.11      8.30 o 
   0   6  14      706.51      687.21     16.31 o 
   1   6  14      277.32      300.51     14.72 o 
   2   6  14      108.72       83.97      5.97 o 
   3   6  14        1.65        3.30      4.25 o 
   4   6  14      148.18      144.72      6.85 o 
   5   6  14      257.74      219.96      8.29 o 
   6   6  14      443.04      407.55     11.10 o 
   7   6  14      821.02      778.60     16.75 o 
   8   6  14       88.78      106.59      7.03 o 
   9   6  14        3.26       -1.71      3.41 o 
  10   6  14       24.93       23.80      4.78 o 
  11   6  14       22.24       27.91      5.17 o 
  12   6  14        4.44       14.90      4.94 o 
 -13   7  14        1.07        6.31      9.38 o 
 -12   7  14       57.94       41.26     11.58 o 
 -11   7  14       79.27       79.99     10.52 o 
 -10   7  14      352.63      417.06     18.45 o 
  -9   7  14       22.06       19.59      6.94 o 
  -8   7  14       59.59       68.39      9.06 o 
  -7   7  14       23.24       14.79      6.07 o 
  -6   7  14       96.89      101.57     10.89 o 
  -5   7  14      110.85       97.83      9.90 o 
  -4   7  14        5.32        6.93      4.30 o 
  -3   7  14      145.52      184.15     12.70 o 
  -2   7  14      684.87      682.77     19.09 o 
  -1   7  14      161.67      153.92      8.91 o 
   0   7  14      171.19      178.11      9.18 o 
   1   7  14      160.36      151.04      8.45 o 
   2   7  14        4.27        1.08      4.10 o 
   3   7  14       99.94      116.56      6.89 o 
   4   7  14        3.40        2.48      3.60 o 
   5   7  14      508.57      493.14     13.95 o 
   6   7  14       51.75       40.60      4.98 o 
   7   7  14        5.47        7.09      4.80 o 
   8   7  14        0.07        5.36      3.74 o 
   9   7  14       27.17       23.88      4.91 o 
  10   7  14       20.26       25.15      5.07 o 
  11   7  14       31.96       36.30      5.86 o 
 -12   8  14      257.80      303.81     23.53 o 
 -11   8  14       34.01       17.20     11.52 o 
 -10   8  14      708.32      739.53     25.45 o 
  -9   8  14        6.86        7.83     11.30 o 
  -8   8  14        0.01       -4.94      5.38 o 
  -7   8  14      226.58      228.98     14.66 o 
  -6   8  14       94.09      104.36     10.17 o 
  -5   8  14       73.55       69.30     10.89 o 
  -4   8  14        8.64        3.28      4.47 o 
  -3   8  14      366.31      332.60     15.80 o 
  -2   8  14       75.68       71.73      9.02 o 
  -1   8  14       21.61       19.63      4.84 o 
   0   8  14      161.51      154.44      9.35 o 
   1   8  14      284.07      288.54     11.75 o 
   2   8  14       14.90        6.91      4.06 o 
   3   8  14      182.61      181.54      9.89 o 
   4   8  14      131.95      127.97     14.93 o 
   5   8  14       17.44       20.79      4.52 o 
   6   8  14       47.19       64.56      6.11 o 
   7   8  14       59.53       76.12      6.69 o 
   8   8  14        0.05        1.59      3.83 o 
   9   8  14      162.54      159.38     17.46 o 
  10   8  14       60.53       53.95      6.38 o 
 -11   9  14      288.72      347.33     29.48 o 
 -10   9  14        1.22        4.01      8.62 o 
  -9   9  14      148.15      177.78     14.24 o 
  -8   9  14      176.77      164.23     13.47 o 
  -7   9  14      247.33      287.00     17.01 o 
  -6   9  14       22.02       35.13      7.69 o 
  -5   9  14       73.17       77.34      8.33 o 
  -4   9  14       52.95       56.59      7.37 o 
  -3   9  14        0.63       -1.54      5.49 o 
  -2   9  14      693.98      710.19     23.52 o 
  -1   9  14       19.00       15.96      5.14 o 
   0   9  14        0.00        3.24      4.35 o 
   1   9  14        2.73       -2.29      4.06 o 
   2   9  14       55.45       63.13      8.18 o 
   3   9  14        7.49        0.98      4.26 o 
   4   9  14       17.16        9.91      4.52 o 
   5   9  14       12.33        9.64      7.27 o 
   6   9  14       54.20       46.81      6.18 o 
   7   9  14       79.69       83.44      7.44 o 
   8   9  14       25.56       26.57      5.42 o 
   9   9  14       46.12       45.64      6.43 o 
  -9  10  14       20.87       21.21      9.74 o 
  -8  10  14       32.01       30.92      8.29 o 
  -7  10  14       33.92       44.73     12.36 o 
  -6  10  14       44.66       46.32      8.61 o 
  -5  10  14        0.52        1.34      5.50 o 
  -4  10  14        9.31        2.49      5.17 o 
  -3  10  14      173.31      168.96     16.76 o 
  -2  10  14       40.49       29.43      7.70 o 
  -1  10  14      426.36      441.72     15.61 o 
   0  10  14      287.42      312.99     13.72 o 
   1  10  14        0.42       -0.28      4.63 o 
   2  10  14       32.14       30.31      6.09 o 
   3  10  14       41.48       31.14      6.35 o 
   4  10  14       63.58       80.78      7.99 o 
   5  10  14        8.80        4.11      4.77 o 
   6  10  14       48.09       74.13      7.99 o 
   7  10  14        8.43        6.72      5.65 o 
   8  10  14       10.18       10.13      4.95 o 
  -7  11  14       84.42       99.95     11.78 o 
  -6  11  14       91.19       90.47      9.85 o 
  -5  11  14      385.61      411.72     19.27 o 
  -4  11  14      228.46      261.98     14.49 o 
  -3  11  14      106.36      115.37     11.99 o 
  -2  11  14       51.31       64.67      9.86 o 
  -1  11  14        1.11        2.13      5.11 o 
   0  11  14       40.88       32.13      6.61 o 
   1  11  14       99.35      113.30      9.93 o 
   2  11  14       78.17       71.73      8.13 o 
   3  11  14        1.59        0.61      4.94 o 
   4  11  14        0.38       -4.45      4.73 o 
   5  11  14        0.05        5.20      5.16 o 
   6  11  14        4.80        6.06      5.16 o 
  -5  12  14       93.98       78.29     22.46 o 
  -4  12  14      135.88      134.47     11.57 o 
  -3  12  14       24.27       31.57      8.85 o 
  -2  12  14        9.87        8.72      7.40 o 
  -1  12  14        2.91        1.04      5.57 o 
   0  12  14       77.76       90.06      9.29 o 
   1  12  14       18.30        9.71      5.95 o 
   2  12  14      121.43      141.30     10.95 o 
   3  12  14       86.42      103.33      9.77 o 
 -15   1  15        0.74       -5.99      5.99 o 
 -14   1  15      166.73      184.59     12.97 o 
 -13   1  15      345.40      392.36     16.53 o 
 -12   1  15       50.20       53.44      7.67 o 
 -11   1  15        2.60        5.96      5.31 o 
 -10   1  15        8.64        6.57      4.75 o 
  -9   1  15      185.06      183.81     10.79 o 
  -8   1  15       80.98       72.89      7.32 o 
  -7   1  15       34.82       28.27      7.50 o 
  -6   1  15       51.28       41.89      5.49 o 
  -5   1  15      483.03      506.44     13.87 o 
  -4   1  15     1316.18     1260.72     24.03 o 
  -3   1  15        0.97        3.67      3.13 o 
  -2   1  15        1.45        6.01      3.08 o 
  -1   1  15        8.88        7.03      2.78 o 
   0   1  15       68.77       66.65      4.95 o 
   1   1  15      103.76       91.23      6.13 o 
   2   1  15        0.15       -1.76      2.50 o 
   3   1  15       70.11       65.01      5.62 o 
   4   1  15       16.50        5.76      3.65 o 
   5   1  15       26.83       24.57      4.40 o 
   6   1  15      113.20      110.11      5.95 o 
   7   1  15      100.38      101.89      5.72 o 
   8   1  15      152.25      159.39      6.14 o 
   9   1  15        3.52        9.73      3.44 o 
  10   1  15        0.01        2.48      3.01 o 
  11   1  15        1.63        6.42      3.40 o 
  12   1  15      132.89      159.62     11.19 o 
  13   1  15        8.16        7.96      4.90 o 
 -14   2  15      158.58      145.41     11.91 o 
 -13   2  15        2.41       -1.96      5.70 o 
 -12   2  15      224.46      242.18     20.99 o 
 -11   2  15       77.88       74.44      8.13 o 
 -10   2  15       15.48        9.03      5.05 o 
  -9   2  15        4.40        7.01      4.55 o 
  -8   2  15      420.69      401.32     13.75 o 
  -7   2  15       29.54       21.02      4.61 o 
  -6   2  15      110.82      119.62      7.98 o 
  -5   2  15      270.92      248.68     12.08 o 
  -4   2  15      613.88      600.91     17.10 o 
  -3   2  15      382.81      353.63     10.70 o 
  -2   2  15      895.61      901.80     18.02 o 
  -1   2  15      567.57      524.39     15.45 o 
   0   2  15      114.90      112.61      6.71 o 
   1   2  15      177.14      178.64      9.90 o 
   2   2  15      143.65      124.42      5.65 o 
   3   2  15      379.88      391.26     13.38 o 
   4   2  15      271.67      277.82      8.10 o 
   5   2  15      198.08      167.32      6.86 o 
   6   2  15      486.69      518.39     19.34 o 
   7   2  15       64.98       65.89      5.07 o 
   8   2  15        9.96        5.06      2.76 o 
   9   2  15        0.29        0.91      2.72 o 
  10   2  15        0.04       -2.83      2.83 o 
  11   2  15      360.46      404.53     11.38 o 
  12   2  15       15.90       15.45      4.28 o 
  13   2  15       24.45       21.46      4.75 o 
 -14   3  15       33.17       44.99     10.36 o 
 -13   3  15      218.01      239.12     16.34 o 
 -12   3  15        7.03       -6.13      6.13 o 
 -11   3  15        9.40        0.75      5.81 o 
 -10   3  15      195.29      194.05     24.55 o 
  -9   3  15      799.07      763.85     29.83 o 
  -8   3  15        1.42        4.17      4.82 o 
  -7   3  15      555.87      548.37     18.15 o 
  -6   3  15      259.48      276.20     16.40 o 
  -5   3  15      622.43      553.03     17.13 o 
  -4   3  15      434.40      430.14     14.28 o 
  -3   3  15       52.49       44.64      5.59 o 
  -2   3  15        3.23        0.05      3.25 o 
  -1   3  15        0.68        2.56      2.42 o 
   0   3  15      122.22      121.67      8.10 o 
   1   3  15      473.18      451.21     13.52 o 
   2   3  15      365.67      369.13      9.37 o 
   3   3  15       75.09       72.01      4.89 o 
   4   3  15      133.90      134.88      6.49 o 
   5   3  15       10.88        5.72      3.13 o 
   6   3  15       49.36       33.22      4.12 o 
   7   3  15       77.18       96.22      6.14 o 
   8   3  15        3.91        1.48      2.39 o 
   9   3  15       13.88       18.24      3.51 o 
  10   3  15       83.86       98.22      7.77 o 
  11   3  15       27.61       19.07      4.28 o 
  12   3  15       17.79       14.05      4.37 o 
  13   3  15        6.21       10.42      4.80 o 
 -14   4  15      321.13      323.32     24.58 o 
 -13   4  15       72.84       73.79     10.75 o 
 -12   4  15        9.75        6.56      6.86 o 
 -11   4  15       54.42       64.45      9.31 o 
 -10   4  15      397.15      415.17     17.56 o 
  -9   4  15        9.74        6.90      5.59 o 
  -8   4  15      277.51      292.01     15.53 o 
  -7   4  15      156.32      158.16     11.16 o 
  -6   4  15       18.69       23.69      7.05 o 
  -5   4  15        7.10        7.01      4.79 o 
  -4   4  15     1245.40     1235.86     28.05 o 
  -3   4  15      498.63      502.11     16.21 o 
  -2   4  15     1187.97     1287.18     36.19 o 
  -1   4  15        1.50       -1.94      2.79 o 
   0   4  15       19.51       16.95      3.17 o 
   1   4  15       66.53       58.32      9.58 o 
   2   4  15       51.18       52.69      7.87 o 
   3   4  15      178.10      151.12      7.84 o 
   4   4  15      415.13      426.19     13.18 o 
   5   4  15       30.83       27.70      4.51 o 
   6   4  15       14.33       13.28      4.04 o 
   7   4  15       18.98       15.91      5.94 o 
   8   4  15        3.12       -0.19      2.95 o 
   9   4  15        0.27        1.90      3.10 o 
  10   4  15       13.26        6.83      4.06 o 
  11   4  15       10.81        5.42      3.90 o 
  12   4  15       41.30       34.87      5.22 o 
 -13   5  15       79.57      106.88     12.30 o 
 -12   5  15        8.44        2.84      6.76 o 
 -11   5  15       11.01        3.82      6.33 o 
 -10   5  15        6.46       -0.37      5.81 o 
  -9   5  15      121.62      127.97     11.39 o 
  -8   5  15       19.96       17.93      6.07 o 
  -7   5  15      279.53      280.11     13.87 o 
  -6   5  15       15.04       11.85      5.33 o 
  -5   5  15      175.45      160.03     10.95 o 
  -4   5  15       83.13       69.03      8.70 o 
  -3   5  15      126.07      122.76      9.29 o 
  -2   5  15     1132.89     1058.35     26.74 o 
  -1   5  15        0.22       -0.15      3.38 o 
   0   5  15       37.87       30.05      4.42 o 
   1   5  15       83.80       95.08      7.72 o 
   2   5  15      639.49      663.74     22.98 o 
   3   5  15       45.22       35.44      5.46 o 
   4   5  15       38.66       33.47      5.26 o 
   5   5  15        0.02       -2.27      3.23 o 
   6   5  15       29.66       34.47      3.67 o 
   7   5  15       23.25       29.38      3.97 o 
   8   5  15      167.82      189.77      8.00 o 
   9   5  15       12.05        9.41      4.36 o 
  10   5  15      184.70      215.14      9.48 o 
  11   5  15       31.84       28.82      4.93 o 
  12   5  15       38.77       42.87      6.03 o 
 -13   6  15       22.84       19.88     10.17 o 
 -12   6  15       32.08       40.41      9.02 o 
 -11   6  15        0.42        4.81      6.30 o 
 -10   6  15       74.12       74.19     12.18 o 
  -9   6  15        0.13       -1.97      5.36 o 
  -8   6  15      153.75      147.52     12.81 o 
  -7   6  15       24.59       22.36      9.22 o 
  -6   6  15      316.67      317.29     14.71 o 
  -5   6  15      282.07      272.34     13.19 o 
  -4   6  15       42.56       39.54      6.28 o 
  -3   6  15        1.61       -3.01      3.56 o 
  -2   6  15        1.33        1.37      4.35 o 
  -1   6  15      102.01       92.34      7.09 o 
   0   6  15       91.84       85.15      7.32 o 
   1   6  15       86.50      106.53      6.90 o 
   2   6  15      143.56      155.17      7.79 o 
   3   6  15      675.39      661.57     15.56 o 
   4   6  15      183.98      177.55      9.08 o 
   5   6  15      314.40      329.68      9.82 o 
   6   6  15      228.12      210.39      8.52 o 
   7   6  15      171.80      182.46      8.42 o 
   8   6  15       11.20        6.36      3.85 o 
   9   6  15      104.31      112.94      7.63 o 
  10   6  15        0.78        3.44      4.01 o 
  11   6  15      299.90      326.91     16.42 o 
 -12   7  15       16.93        0.73      7.26 o 
 -11   7  15      107.89      107.22     11.84 o 
 -10   7  15       22.61        7.34      6.67 o 
  -9   7  15        8.17       -0.66      6.22 o 
  -8   7  15        5.52        3.52      5.63 o 
  -7   7  15      124.85      120.65     10.93 o 
  -6   7  15      228.87      235.28     14.29 o 
  -5   7  15        2.23        1.38      4.92 o 
  -4   7  15        3.28       -4.03      4.03 o 
  -3   7  15      485.85      439.50     17.24 o 
  -2   7  15       58.71       50.52      8.27 o 
  -1   7  15       38.74       29.99      5.13 o 
   0   7  15      727.04      732.48     18.06 o 
   1   7  15      162.95      157.87      8.68 o 
   2   7  15       11.06        4.32      3.70 o 
   3   7  15       44.16       51.19      7.62 o 
   4   7  15       52.35       53.18      9.48 o 
   5   7  15        1.74        6.38      5.42 o 
   6   7  15        8.52        2.82      3.58 o 
   7   7  15       17.12       12.55      4.18 o 
   8   7  15        2.65        3.04      3.92 o 
   9   7  15        3.90        9.19      4.17 o 
  10   7  15       59.71       61.81      6.69 o 
 -11   8  15        1.07       -6.85      6.85 o 
 -10   8  15      471.33      481.05     20.57 o 
  -9   8  15      170.38      139.69     12.81 o 
  -8   8  15      352.21      365.28     17.28 o 
  -7   8  15      208.31      230.67     14.99 o 
  -6   8  15      249.95      263.16     15.48 o 
  -5   8  15      281.22      291.28     16.05 o 
  -4   8  15      546.47      550.58     19.43 o 
  -3   8  15      176.97      159.78     12.75 o 
  -2   8  15      535.75      554.95     20.06 o 
  -1   8  15       24.94       41.48      6.09 o 
   0   8  15      372.75      330.44     16.91 o 
   1   8  15        0.02       -4.18      4.18 o 
   2   8  15       77.05       83.27      7.38 o 
   3   8  15       37.65       30.36      5.31 o 
   4   8  15      114.45      121.22      8.55 o 
   5   8  15       13.33        8.74      4.12 o 
   6   8  15       27.14       29.35      5.09 o 
   7   8  15       32.37       44.35      5.54 o 
   8   8  15      191.56      205.75     10.49 o 
   9   8  15       56.87       57.22      8.52 o 
 -10   9  15        0.00        5.13      7.33 o 
  -9   9  15       28.14       31.88      8.15 o 
  -8   9  15        6.72        5.04      6.68 o 
  -7   9  15      252.87      285.95     17.12 o 
  -6   9  15       40.90       32.59      8.11 o 
  -5   9  15      205.40      200.69     23.94 o 
  -4   9  15      188.06      187.13     11.67 o 
  -3   9  15       69.46       63.28      9.72 o 
  -2   9  15      492.23      498.36     19.68 o 
  -1   9  15        3.16       -3.59      4.24 o 
   0   9  15       14.24        7.31      4.78 o 
   1   9  15      211.88      197.85     10.89 o 
   2   9  15        2.98       -2.71      4.03 o 
   3   9  15        0.01        2.49      4.46 o 
   4   9  15       30.47       24.26      5.61 o 
   5   9  15       94.18      106.56     11.16 o 
   6   9  15       44.28       44.66      7.01 o 
   7   9  15        5.29        4.75      5.10 o 
   8   9  15       13.09       14.82      7.54 o 
  -8  10  15        2.94       -6.40      6.53 o 
  -7  10  15       36.25       40.50      9.22 o 
  -6  10  15      183.45      214.08     15.34 o 
  -5  10  15      229.57      239.76     15.97 o 
  -4  10  15       39.56       47.88      7.55 o 
  -3  10  15        0.71        9.04      6.67 o 
  -2  10  15       91.19       94.07     10.80 o 
  -1  10  15      113.84      118.80      9.80 o 
   0  10  15       47.02       50.86      7.21 o 
   1  10  15      133.91      129.97      9.93 o 
   2  10  15       34.92       30.61      9.09 o 
   3  10  15       30.24       21.27      5.72 o 
   4  10  15       77.21       67.02      7.71 o 
   5  10  15        2.05        2.40      5.04 o 
   6  10  15        1.20        0.62      5.05 o 
  -5  11  15       14.26       13.18      7.50 o 
  -4  11  15        2.25       -0.16      5.51 o 
  -3  11  15       36.22       36.61      8.64 o 
  -2  11  15       33.97       49.30      9.29 o 
  -1  11  15      311.16      316.63     18.89 o 
   0  11  15      144.79      156.27     11.38 o 
   1  11  15        0.26       -4.93      4.93 o 
   2  11  15        0.35        0.01      4.72 o 
   3  11  15        5.60        3.55      5.11 o 
   4  11  15       46.17       64.60      8.19 o 
 -14   0  16       27.79       24.92     10.76 o 
 -13   0  16       69.53       73.73     13.13 o 
 -12   0  16      157.65      162.03     16.37 o 
 -11   0  16      432.56      504.22     24.50 o 
 -10   0  16       11.60        3.77      7.25 o 
  -9   0  16       61.86       66.97     10.47 o 
  -8   0  16       61.74       71.41     10.07 o 
  -7   0  16      238.81      229.18     22.72 o 
  -6   0  16       33.32       44.73     13.28 o 
  -5   0  16       50.06       57.43      8.52 o 
  -4   0  16      518.97      491.98     19.21 o 
  -3   0  16        1.68       -1.57      4.80 o 
  -2   0  16      143.88      131.12     11.26 o 
  -1   0  16     1159.18     1090.73     28.39 o 
   0   0  16       22.06       23.12      4.24 o 
   1   0  16      307.06      302.15     23.22 o 
   2   0  16      919.96      855.21     28.77 o 
   3   0  16      599.16      698.26     25.91 o 
   4   0  16       59.12       56.41      9.29 o 
   5   0  16      269.90      249.01     17.63 o 
   6   0  16       84.73       80.29      9.80 o 
   7   0  16       24.85       31.48      6.79 o 
   8   0  16        9.27       11.88      3.79 o 
   9   0  16        4.53       -2.15      4.83 o 
  10   0  16        8.90        4.70      4.49 o 
  11   0  16       40.49       35.48      6.79 o 
  12   0  16       65.14       71.55      8.92 o 
 -14   1  16       73.59       55.66      9.06 o 
 -13   1  16      104.34      110.98     10.55 o 
 -12   1  16      220.31      263.34     24.38 o 
 -11   1  16       76.72       74.00      8.44 o 
 -10   1  16       19.34       20.45      5.49 o 
  -9   1  16      534.34      559.09     23.59 o 
  -8   1  16      123.44      126.10      9.05 o 
  -7   1  16      145.82      160.23      9.82 o 
  -6   1  16      370.64      363.14     12.56 o 
  -5   1  16      287.02      300.24     11.37 o 
  -4   1  16        0.07        3.54      3.49 o 
  -3   1  16       10.72       14.28      3.73 o 
  -2   1  16       20.80       17.60      3.71 o 
  -1   1  16      267.31      266.75      9.58 o 
   0   1  16       13.38       11.73      3.91 o 
   1   1  16       47.68       47.87      5.51 o 
   2   1  16        1.57       -0.15      2.95 o 
   3   1  16       34.26       21.24      4.23 o 
   4   1  16       36.13       37.29      4.97 o 
   5   1  16        6.52        7.37      3.85 o 
   6   1  16        0.71       -0.27      2.46 o 
   7   1  16        0.99       -0.57      2.77 o 
   8   1  16      391.87      427.22     11.68 o 
   9   1  16       11.65       12.25      3.10 o 
  10   1  16      193.15      190.15      7.39 o 
  11   1  16      172.06      212.26      8.43 o 
  12   1  16      160.51      187.02      9.23 o 
 -13   2  16        0.42       -3.50      6.37 o 
 -12   2  16       52.70       41.09      7.37 o 
 -11   2  16        0.46        4.14      5.81 o 
 -10   2  16        0.00       -3.63      4.33 o 
  -9   2  16      122.15      108.26      8.90 o 
  -8   2  16      238.33      250.87     13.69 o 
  -7   2  16      384.02      411.45     13.66 o 
  -6   2  16      105.20      105.52      9.16 o 
  -5   2  16       18.30       30.27      6.09 o 
  -4   2  16        2.23        5.12      3.70 o 
  -3   2  16       75.90       73.04      5.92 o 
  -2   2  16       11.11       12.24      3.48 o 
  -1   2  16      352.77      330.68      9.44 o 
   0   2  16        2.92       -1.21      3.37 o 
   1   2  16      239.70      240.46      9.30 o 
   2   2  16        0.11        3.95      2.98 o 
   3   2  16       33.55       22.59      3.39 o 
   4   2  16      248.13      252.82     11.32 o 
   5   2  16      318.73      323.42      9.04 o 
   6   2  16       90.14      120.38      6.42 o 
   7   2  16       34.01       32.03      4.27 o 
   8   2  16       87.54       96.11      6.44 o 
   9   2  16        4.14        2.12      2.87 o 
  10   2  16      207.06      225.87      8.59 o 
  11   2  16        0.14        0.67      4.23 o 
  12   2  16      311.54      330.44     11.65 o 
 -13   3  16      110.35      108.06     12.00 o 
 -12   3  16       18.55       11.91      7.20 o 
 -11   3  16       24.62       16.64      7.20 o 
 -10   3  16      201.65      216.12     22.54 o 
  -9   3  16        6.05        3.68      5.76 o 
  -8   3  16      293.74      259.50     14.12 o 
  -7   3  16       82.64       72.81      8.36 o 
  -6   3  16     1151.19     1122.15     27.75 o 
  -5   3  16      482.67      503.45     16.64 o 
  -4   3  16      175.06      185.95     10.60 o 
  -3   3  16      131.10      159.66     12.66 o 
  -2   3  16       57.48       67.35      6.34 o 
  -1   3  16       21.55       16.11      6.09 o 
   0   3  16      126.14      112.98      8.56 o 
   1   3  16       12.98       10.29      4.49 o 
   2   3  16        8.47        2.78      3.96 o 
   3   3  16      685.42      701.87     15.42 o 
   4   3  16       23.85       18.20      3.90 o 
   5   3  16       67.50       57.19      5.34 o 
   6   3  16      132.24      157.37      8.07 o 
   7   3  16       11.79       23.30      4.54 o 
   8   3  16        5.51        2.81      2.78 o 
   9   3  16       19.22       23.23      3.92 o 
  10   3  16        8.59        3.16      3.46 o 
  11   3  16      196.32      234.32      9.51 o 
  12   3  16       65.07       56.78      8.99 o 
 -13   4  16        0.02       -1.48      6.72 o 
 -12   4  16       74.84       83.07     11.06 o 
 -11   4  16       16.39       10.82      6.68 o 
 -10   4  16       93.76       87.39     10.49 o 
  -9   4  16       23.77       21.26      6.62 o 
  -8   4  16       48.25       40.84      7.51 o 
  -7   4  16       11.40        2.11      5.30 o 
  -6   4  16       81.45       85.01      8.55 o 
  -5   4  16        0.40       -2.25      4.23 o 
  -4   4  16        0.01       -3.81      4.14 o 
  -3   4  16      251.22      271.02     11.98 o 
  -2   4  16      929.29      883.76     21.49 o 
  -1   4  16        2.07       -5.00      5.00 o 
   0   4  16      145.75      124.65      6.58 o 
   1   4  16       34.99       39.67      6.04 o 
   2   4  16       27.70       37.96      6.06 o 
   3   4  16      147.87      140.51      9.78 o 
   4   4  16      368.59      365.08     11.22 o 
   5   4  16       10.95       14.58      4.10 o 
   6   4  16       16.68       17.59      4.36 o 
   7   4  16      148.10      150.52      8.86 o 
   8   4  16        0.04       -2.63      2.71 o 
   9   4  16      152.08      168.56      7.69 o 
  10   4  16        0.00        1.38      3.43 o 
  11   4  16       57.41       69.80      6.25 o 
 -12   5  16        0.01        4.17      6.91 o 
 -11   5  16     1004.84     1054.10     35.63 o 
 -10   5  16        0.14        3.54      5.97 o 
  -9   5  16      148.12      164.18     12.79 o 
  -8   5  16        0.40        1.32      6.76 o 
  -7   5  16       50.28       48.09     10.76 o 
  -6   5  16      478.84      453.80     24.95 o 
  -5   5  16      626.10      619.39     19.51 o 
  -4   5  16       76.01       65.03      7.41 o 
  -3   5  16      190.11      177.63     12.47 o 
  -2   5  16       45.39       49.20      8.54 o 
  -1   5  16       44.49       24.13      4.88 o 
   0   5  16      343.38      348.16     10.85 o 
   1   5  16      114.40      110.64      6.36 o 
   2   5  16      156.11      180.17     11.12 o 
   3   5  16      232.90      248.32     12.85 o 
   4   5  16      157.63      187.61     10.57 o 
   5   5  16      162.36      182.19     10.23 o 
   6   5  16       67.69       77.23      4.82 o 
   7   5  16        0.97        3.09      2.97 o 
   8   5  16       43.47       35.91      4.53 o 
   9   5  16       46.59       45.55      4.99 o 
  10   5  16       22.66       22.48      4.57 o 
  11   5  16       35.76       45.99      6.23 o 
 -12   6  16        2.13        2.83      7.11 o 
 -11   6  16      178.03      176.91     14.47 o 
 -10   6  16        0.11       -6.02      6.02 o 
  -9   6  16      573.59      564.30     21.18 o 
  -8   6  16        0.83       -3.50      5.26 o 
  -7   6  16       48.39       41.06     10.91 o 
  -6   6  16      146.44      146.85     11.43 o 
  -5   6  16        3.58        7.70      9.89 o 
  -4   6  16      310.03      305.72     13.99 o 
  -3   6  16      354.21      339.80     13.73 o 
  -2   6  16        0.03        0.41      5.51 o 
  -1   6  16      152.74      158.10      8.90 o 
   0   6  16       14.98       12.24      4.04 o 
   1   6  16        0.84       -2.99      3.23 o 
   2   6  16        5.97        9.36      3.73 o 
   3   6  16       40.21       55.46      5.30 o 
   4   6  16        0.00       -3.23      3.23 o 
   5   6  16      275.74      267.43      9.36 o 
   6   6  16        2.21        5.15      3.48 o 
   7   6  16      297.15      329.53     10.84 o 
   8   6  16       27.00       29.32      4.76 o 
   9   6  16        8.21        8.75      4.10 o 
  10   6  16       40.19       47.07      7.58 o 
 -11   7  16      109.08       74.31     10.72 o 
 -10   7  16        7.85       10.93      7.04 o 
  -9   7  16      596.90      601.68     32.11 o 
  -8   7  16       91.12       95.52     11.06 o 
  -7   7  16      966.14      973.53     28.28 o 
  -6   7  16       26.59       17.66      6.54 o 
  -5   7  16       62.80       57.62      9.93 o 
  -4   7  16      212.70      228.38     13.68 o 
  -3   7  16      671.56      653.06     20.50 o 
  -2   7  16       83.74       69.25      8.76 o 
  -1   7  16      214.02      225.47     10.92 o 
   0   7  16      183.89      192.47      9.99 o 
   1   7  16      193.44      185.87      9.98 o 
   2   7  16        0.95        4.14      3.96 o 
   3   7  16       92.86       98.20      7.29 o 
   4   7  16        0.21       -3.01      3.45 o 
   5   7  16       16.49       19.55      4.75 o 
   6   7  16       11.26        9.43      4.00 o 
   7   7  16       23.59       26.90      4.84 o 
   8   7  16      127.11      123.46      8.10 o 
   9   7  16      164.88      173.40     10.46 o 
 -10   8  16        3.19       13.57      7.46 o 
  -9   8  16       31.85       28.08      8.22 o 
  -8   8  16      146.50      145.33     13.01 o 
  -7   8  16      118.06      136.66     12.18 o 
  -6   8  16        0.07        1.13      5.82 o 
  -5   8  16      114.77      122.19     14.23 o 
  -4   8  16      448.48      454.53     19.76 o 
  -3   8  16      122.80      129.57     10.77 o 
  -2   8  16     1358.45     1314.24     34.04 o 
  -1   8  16        0.51       -0.14      4.32 o 
   0   8  16       22.09       29.72      6.54 o 
   1   8  16       11.44       17.08      4.97 o 
   2   8  16       85.97       76.08      7.18 o 
   3   8  16       11.21        7.56      9.01 o 
   4   8  16      148.38      141.83      9.30 o 
   5   8  16        0.00        1.13      4.12 o 
   6   8  16       57.71       49.19      6.58 o 
   7   8  16       26.73       19.10      4.82 o 
   8   8  16       18.15       17.49      5.03 o 
  -8   9  16       38.22       36.18      8.50 o 
  -7   9  16        3.98        1.19      6.18 o 
  -6   9  16       40.97       37.57      8.14 o 
  -5   9  16      157.74      135.86     12.01 o 
  -4   9  16        6.13        0.48      5.45 o 
  -3   9  16        1.56       -1.12      4.87 o 
  -2   9  16       31.35       40.03      9.43 o 
  -1   9  16       37.60       51.07      7.91 o 
   0   9  16      177.15      200.54     11.72 o 
   1   9  16        7.94        1.89      4.60 o 
   2   9  16        0.50        1.29      4.44 o 
   3   9  16      108.78      124.25      9.38 o 
   4   9  16      162.94      158.09     10.25 o 
   5   9  16       47.35       54.49      6.95 o 
   6   9  16       43.71       39.47      6.70 o 
  -6  10  16      184.16      183.28     22.45 o 
  -5  10  16        1.12       -5.37      5.37 o 
  -4  10  16       63.97       53.46      8.94 o 
  -3  10  16        9.84        3.13      5.28 o 
  -2  10  16      281.04      329.63     18.34 o 
  -1  10  16       59.18       54.04      9.14 o 
   0  10  16       20.39       17.42      5.84 o 
   1  10  16       74.27       85.76      8.66 o 
   2  10  16       91.53       82.49      8.43 o 
   3  10  16       30.19       19.74      6.10 o 
   4  10  16        3.21        0.39      4.98 o 
  -2  11  16        1.47       -0.27     13.14 o 
  -1  11  16      262.19      254.27     17.35 o 
   0  11  16       20.55       22.96      9.92 o 
 -13   1  17        1.34       15.80      6.82 o 
 -12   1  17        0.04       -5.20      5.20 o 
 -11   1  17      348.79      358.48     15.33 o 
 -10   1  17        3.26       -4.39      4.94 o 
  -9   1  17        2.76        7.80      5.05 o 
  -8   1  17      270.27      281.48     12.76 o 
  -7   1  17      292.57      300.31     13.35 o 
  -6   1  17       11.53        9.34      4.39 o 
  -5   1  17       26.96       24.93      4.93 o 
  -4   1  17        4.12        7.21      3.83 o 
  -3   1  17       18.80       18.58      4.28 o 
  -2   1  17      180.87      182.78      8.28 o 
  -1   1  17       25.16       20.71      3.88 o 
   0   1  17       47.54       63.01      6.33 o 
   1   1  17      438.48      390.11     16.12 o 
   2   1  17      108.64      100.33      6.13 o 
   3   1  17      289.24      282.68     10.75 o 
   4   1  17       89.59       94.68      7.32 o 
   5   1  17       56.52       84.37      7.14 o 
   6   1  17      166.32      156.04      6.88 o 
   7   1  17        2.67        3.73      3.12 o 
   8   1  17      142.12      157.33      6.17 o 
   9   1  17       82.55       78.10      4.88 o 
  10   1  17       29.59       36.83      4.19 o 
  11   1  17       52.65       49.72      5.31 o 
 -12   2  17       13.31       17.85      7.62 o 
 -11   2  17      103.24      119.90     11.89 o 
 -10   2  17      191.83      202.98     21.84 o 
  -9   2  17       42.62       31.77      7.20 o 
  -8   2  17        0.27       -2.19      5.34 o 
  -7   2  17        0.14        3.29      5.19 o 
  -6   2  17      169.93      155.16      9.54 o 
  -5   2  17        7.46        7.89      4.01 o 
  -4   2  17       87.19       80.00      6.60 o 
  -3   2  17       18.26       17.87      7.79 o 
  -2   2  17        0.21       -0.91      3.21 o 
  -1   2  17      184.07      187.37      7.87 o 
   0   2  17      135.22      131.18      8.86 o 
   1   2  17       11.22        6.66      3.99 o 
   2   2  17      153.09      151.73      7.94 o 
   3   2  17        6.95       10.37      3.67 o 
   4   2  17        0.82        5.93      2.92 o 
   5   2  17       15.48       21.45      3.88 o 
   6   2  17        1.15        1.62      3.07 o 
   7   2  17      146.03      169.48      7.87 o 
   8   2  17      111.22      119.01      8.15 o 
   9   2  17      181.26      202.39      7.51 o 
  10   2  17      195.57      228.97      8.68 o 
  11   2  17      209.13      257.90      9.48 o 
 -12   3  17      142.65      164.59     14.03 o 
 -11   3  17       54.09       46.90     17.26 o 
 -10   3  17      728.03      771.67     25.11 o 
  -9   3  17        5.05       17.02      6.63 o 
  -8   3  17        5.45       11.53      5.89 o 
  -7   3  17      113.18      118.83     13.90 o 
  -6   3  17      235.10      246.73     12.66 o 
  -5   3  17      110.44      104.92      8.91 o 
  -4   3  17       61.99       54.46      6.80 o 
  -3   3  17       18.30       12.87      4.51 o 
  -2   3  17       69.67       68.53     11.18 o 
  -1   3  17      130.12      147.94      8.04 o 
   0   3  17       89.24       85.49      9.37 o 
   1   3  17        2.32        3.17      4.18 o 
   2   3  17      134.76      160.35     12.62 o 
   3   3  17        3.39        9.04      4.36 o 
   4   3  17       19.93       10.05      4.74 o 
   5   3  17       99.62       99.66      7.05 o 
   6   3  17        1.00        0.36      3.42 o 
   7   3  17      340.23      381.93     12.24 o 
   8   3  17       17.01       20.12      4.71 o 
   9   3  17      136.67      160.55      7.39 o 
  10   3  17      246.38      271.58     10.52 o 
 -12   4  17       21.49       44.28      9.52 o 
 -11   4  17       29.07       23.63      8.01 o 
 -10   4  17       41.11       38.32      8.14 o 
  -9   4  17       27.28       25.72      7.27 o 
  -8   4  17      175.82      177.12     12.75 o 
  -7   4  17        0.78       -1.59      4.88 o 
  -6   4  17       57.67       50.62      7.67 o 
  -5   4  17      124.31      107.89      9.29 o 
  -4   4  17       30.06       29.83      5.92 o 
  -3   4  17        5.49        1.15      7.49 o 
  -2   4  17       27.04       22.80      5.00 o 
  -1   4  17        1.80        5.58      5.60 o 
   0   4  17       49.30       53.44      5.46 o 
   1   4  17       58.77       68.22      8.01 o 
   2   4  17       10.75        4.46      4.49 o 
   3   4  17      182.25      191.95     13.50 o 
   4   4  17      235.92      286.50     13.56 o 
   5   4  17        0.43       -2.91      3.40 o 
   6   4  17       53.07       53.35      5.76 o 
   7   4  17      142.57      165.34     10.74 o 
   8   4  17        8.03       -0.27      2.98 o 
   9   4  17      156.46      168.09      7.82 o 
  10   4  17        0.07       -3.12      5.48 o 
 -11   5  17       58.36       58.78      9.93 o 
 -10   5  17       37.62       26.69      7.66 o 
  -9   5  17       30.05       31.97      7.89 o 
  -8   5  17       40.36       14.95      7.01 o 
  -7   5  17      145.19      166.11     12.39 o 
  -6   5  17        9.73       13.49      5.82 o 
  -5   5  17        0.07       -2.00      4.59 o 
  -4   5  17      215.63      222.81     14.33 o 
  -3   5  17       22.71       27.27      5.92 o 
  -2   5  17       46.18       48.58      6.39 o 
  -1   5  17       20.98       31.39      7.79 o 
   0   5  17       96.80       99.69      6.87 o 
   1   5  17      247.96      258.10     14.71 o 
   2   5  17       33.38       27.55      6.19 o 
   3   5  17        6.93       11.93      5.30 o 
   4   5  17       78.13       77.35      8.40 o 
   5   5  17       95.73       80.65      8.68 o 
   6   5  17        1.35        0.13      4.31 o 
   7   5  17       85.92       98.10      6.62 o 
   8   5  17        8.58        3.56      3.59 o 
   9   5  17       97.41      106.20      8.54 o 
 -10   6  17      207.17      216.69     15.60 o 
  -9   6  17      174.16      153.29     13.04 o 
  -8   6  17        4.47        7.27      6.63 o 
  -7   6  17      247.63      241.25     15.10 o 
  -6   6  17       10.70       13.52      6.31 o 
  -5   6  17      188.20      181.70     12.38 o 
  -4   6  17       36.99       34.07      7.28 o 
  -3   6  17       22.87       17.99      8.23 o 
  -2   6  17      150.34      126.57     12.92 o 
  -1   6  17      456.22      452.81     21.16 o 
   0   6  17      150.93      181.99      9.91 o 
   1   6  17        3.36        1.83      3.72 o 
   2   6  17      340.86      366.04     11.66 o 
   3   6  17      163.69      176.01      8.51 o 
   4   6  17       55.35       48.60      5.26 o 
   5   6  17       10.70        7.79      3.96 o 
   6   6  17        2.94       -0.79      3.49 o 
   7   6  17       50.47       55.63     11.59 o 
   8   6  17       31.55       23.28      4.74 o 
   9   6  17      105.81      108.27     15.72 o 
  -9   7  17        0.01        7.57      6.61 o 
  -8   7  17      117.46      114.35     11.63 o 
  -7   7  17      355.23      397.37     18.34 o 
  -6   7  17       32.82       37.74      9.55 o 
  -5   7  17       92.98       89.36     14.30 o 
  -4   7  17      186.14      186.38     12.82 o 
  -3   7  17       60.05       55.44     13.80 o 
  -2   7  17       23.19       20.07      7.60 o 
  -1   7  17      114.18      117.76     15.60 o 
   0   7  17      171.48      179.53     10.12 o 
   1   7  17        8.78        5.69      4.13 o 
   2   7  17       60.73       63.06     10.47 o 
   3   7  17      155.23      183.61      9.71 o 
   4   7  17      355.18      380.91     12.72 o 
   5   7  17       87.85       89.31      7.28 o 
   6   7  17       26.06       32.47      5.83 o 
   7   7  17       58.43       66.67      7.02 o 
   8   7  17        3.77       43.41     15.54 o 
  -8   8  17        1.15        4.21      6.83 o 
  -7   8  17       31.61       26.00      7.71 o 
  -6   8  17       29.67       33.49      9.67 o 
  -5   8  17      450.59      440.79     18.45 o 
  -4   8  17        5.06        9.33      5.84 o 
  -3   8  17       21.40       14.94      6.38 o 
  -2   8  17       32.89       32.79     20.75 o 
  -1   8  17        3.38        0.49      5.81 o 
   0   8  17      165.87      171.30     10.63 o 
   1   8  17       23.73       36.20      7.96 o 
   2   8  17        7.44        3.57      4.53 o 
   3   8  17      132.88      139.17      9.22 o 
   4   8  17       38.87       52.49      6.47 o 
   5   8  17       56.30       53.26      6.67 o 
   6   8  17      211.41      230.81     11.73 o 
  -6   9  17        3.62        0.05      6.60 o 
  -5   9  17      159.22      179.24     21.55 o 
  -4   9  17       51.35       56.16      8.91 o 
  -3   9  17       19.97       17.56      6.63 o 
  -2   9  17       64.03       88.00     12.71 o 
  -1   9  17       15.02       11.78      6.57 o 
   0   9  17       18.36       10.32      5.93 o 
   1   9  17        0.14       -3.62      4.68 o 
   2   9  17       67.89       81.73      8.21 o 
   3   9  17        0.55       -1.22      4.73 o 
   4   9  17      124.38      144.67     10.15 o 
  -2  10  17       85.77       88.47     11.83 o 
  -1  10  17      216.69      198.37     15.45 o 
   0  10  17        9.70       11.51      5.89 o 
   1  10  17       58.59       58.98     12.53 o 
 -11   0  18      208.77      234.88     22.07 o 
 -10   0  18      798.96      811.57     31.85 o 
  -9   0  18       58.38       71.45     11.38 o 
  -8   0  18      652.65      658.70     28.55 o 
  -7   0  18        3.60       10.28      6.94 o 
  -6   0  18        0.19       -1.62      6.94 o 
  -5   0  18      216.59      232.80     15.37 o 
  -4   0  18       71.47       89.00     10.21 o 
  -3   0  18       89.46       90.82      9.91 o 
  -2   0  18      143.07      100.76      9.72 o 
  -1   0  18      891.39      921.00     26.78 o 
   0   0  18       61.34       60.04      6.84 o 
   1   0  18      541.58      584.85     35.15 o 
   2   0  18        4.89       -0.72      8.29 o 
   3   0  18       30.86       34.07     11.91 o 
   4   0  18        0.45       -1.78      4.77 o 
   5   0  18       69.12       83.98      9.39 o 
   6   0  18        6.95        7.94      5.72 o 
   7   0  18      450.45      503.23     24.21 o 
   8   0  18       74.48       73.55      8.22 o 
   9   0  18       77.36       89.39     10.38 o 
  10   0  18       17.12       14.55      5.11 o 
 -11   1  18      206.11      228.49     13.76 o 
 -10   1  18        2.38        1.87      5.40 o 
  -9   1  18       13.01        7.76      5.68 o 
  -8   1  18        4.73        3.92      5.89 o 
  -7   1  18       37.57       28.94      5.77 o 
  -6   1  18        7.44        8.00      7.35 o 
  -5   1  18      202.72      256.50     15.06 o 
  -4   1  18       90.44       99.03      8.91 o 
  -3   1  18       82.05       94.72      7.04 o 
  -2   1  18        3.92        2.17      3.49 o 
  -1   1  18        3.23       11.06      3.68 o 
   0   1  18        1.32        4.04      3.00 o 
   1   1  18        0.36        1.46      3.68 o 
   2   1  18      159.76      156.80      9.58 o 
   3   1  18      317.30      360.33     21.57 o 
   4   1  18        9.43        2.99      4.96 o 
   5   1  18      131.74      132.99      6.40 o 
   6   1  18       37.33       44.98      6.71 o 
   7   1  18        0.46        6.55      3.40 o 
   8   1  18        0.00        6.41      2.75 o 
   9   1  18       29.15       31.15      3.89 o 
  10   1  18      391.27      469.77     40.83 o 
 -11   2  18        5.80        4.87      6.83 o 
 -10   2  18        0.04       10.49      6.70 o 
  -9   2  18      390.27      408.66     17.85 o 
  -8   2  18      283.86      310.08     40.95 o 
  -7   2  18       40.14       31.19      7.80 o 
  -6   2  18       12.09       15.26      5.55 o 
  -5   2  18      103.48      121.50      9.84 o 
  -4   2  18      328.10      316.29     13.28 o 
  -3   2  18       92.77       98.96     13.89 o 
  -2   2  18      287.37      293.47     11.61 o 
  -1   2  18       14.13        9.60      3.95 o 
   0   2  18       65.16       84.97      5.87 o 
   1   2  18        8.91       10.10      6.14 o 
   2   2  18        8.16       14.13     14.34 o 
   3   2  18        0.00       -0.75      4.05 o 
   4   2  18       14.28       12.21      4.48 o 
   5   2  18        6.40        7.93      3.64 o 
   6   2  18       90.44       93.45      6.76 o 
   7   2  18       51.01       40.57      5.21 o 
   8   2  18        4.32        7.15      4.12 o 
   9   2  18       32.41       37.78      4.50 o 
 -11   3  18      826.01      885.37     28.36 o 
 -10   3  18      124.52      133.62     12.56 o 
  -9   3  18       23.74       30.18      7.84 o 
  -8   3  18       31.97       26.99      7.03 o 
  -7   3  18      143.55      141.33     11.32 o 
  -6   3  18      174.47      161.59     11.55 o 
  -5   3  18        0.28       -0.62      6.24 o 
  -4   3  18        0.01        4.56      4.76 o 
  -3   3  18       73.97       68.00      7.34 o 
  -2   3  18        1.28        2.76      4.38 o 
  -1   3  18       22.29       22.38      4.71 o 
   0   3  18      794.57      910.98     47.27 o 
   1   3  18        0.00        1.34      8.19 o 
   2   3  18        1.29       -2.52      4.71 o 
   3   3  18      119.93      139.92      9.71 o 
   4   3  18      200.25      203.62     13.42 o 
   5   3  18        6.99        1.59      4.67 o 
   6   3  18        7.02       16.90      4.44 o 
   7   3  18       45.61       55.86      6.08 o 
   8   3  18        2.24        6.95      4.42 o 
   9   3  18      468.41      526.69     15.35 o 
 -10   4  18       10.62       -3.83      6.00 o 
  -9   4  18      879.12      860.84     26.81 o 
  -8   4  18        1.41       -5.99      5.99 o 
  -7   4  18       31.19       24.81      6.85 o 
  -6   4  18      412.12      424.34     16.78 o 
  -5   4  18      119.16      121.41     10.14 o 
  -4   4  18      299.01      298.91     15.34 o 
  -3   4  18       63.48       51.59      6.83 o 
  -2   4  18       87.80       99.66      9.55 o 
  -1   4  18      138.25      136.32      8.77 o 
   0   4  18      307.02      336.74     17.68 o 
   1   4  18       60.28       68.69     21.31 o 
   2   4  18       90.21      113.18      9.53 o 
   3   4  18        7.20        2.65      4.65 o 
   4   4  18        4.45        4.17      4.80 o 
   5   4  18       70.36       72.38      8.16 o 
   6   4  18       13.83       22.76      6.11 o 
   7   4  18        4.34       -0.08      4.66 o 
   8   4  18        0.01       -1.35      3.20 o 
 -10   5  18      238.50      268.46     17.34 o 
  -9   5  18        0.54       -5.42      6.08 o 
  -8   5  18      148.65      160.16     13.05 o 
  -7   5  18       47.95       50.63     14.39 o 
  -6   5  18       26.21       18.98      6.44 o 
  -5   5  18       13.28       14.95      6.05 o 
  -4   5  18       85.11       89.70      8.86 o 
  -3   5  18      189.77      155.72     10.76 o 
  -2   5  18        0.02       -4.08      4.08 o 
  -1   5  18       24.43       18.72      8.28 o 
   0   5  18       15.95       15.82      4.77 o 
   1   5  18       11.78       11.81      5.63 o 
   2   5  18        2.37        0.83      3.34 o 
   3   5  18      323.57      356.88     15.32 o 
   4   5  18        1.15        4.22      5.07 o 
   5   5  18       20.74       15.28      7.49 o 
   6   5  18       10.42        6.93      5.23 o 
   7   5  18      164.04      174.56     17.24 o 
   8   5  18      326.83      394.88     12.01 o 
  -9   6  18       51.91       51.83      9.80 o 
  -8   6  18        1.02        4.08      6.33 o 
  -7   6  18       85.64       97.75     10.66 o 
  -6   6  18      299.47      286.74     15.61 o 
  -5   6  18        2.36        2.42      5.56 o 
  -4   6  18        7.00       13.42      6.04 o 
  -3   6  18        5.95        5.35      5.32 o 
  -2   6  18       20.55       21.35      6.88 o 
  -1   6  18       13.64       18.91      7.83 o 
   0   6  18        2.53       -4.92      5.88 o 
   1   6  18       84.91       85.63      7.17 o 
   2   6  18       78.24       83.41      6.84 o 
   3   6  18      184.85      187.66      9.01 o 
   4   6  18        0.28        1.23      3.64 o 
   5   6  18        8.88        9.26      4.02 o 
   6   6  18       60.66       74.83      9.09 o 
   7   6  18       29.05       30.40      6.10 o 
  -7   7  18      804.43      849.50     26.89 o 
  -6   7  18        0.05        2.08      5.94 o 
  -5   7  18        0.00        6.93      5.82 o 
  -4   7  18      593.40      597.48     20.67 o 
  -3   7  18        8.49        1.23      5.25 o 
  -2   7  18       99.80       82.92      8.71 o 
  -1   7  18      210.25      221.23     17.51 o 
   0   7  18       32.47       34.73      6.60 o 
   1   7  18        4.91        9.03      4.69 o 
   2   7  18       50.96       55.13      6.52 o 
   3   7  18       79.82       73.72      7.05 o 
   4   7  18      588.83      647.80     17.28 o 
   5   7  18      127.69      147.40     16.44 o 
   6   7  18      520.47      586.38     16.76 o 
  -6   8  18       10.52        7.53      6.70 o 
  -5   8  18       11.36        7.64      6.55 o 
  -4   8  18      172.04      203.01     14.11 o 
  -3   8  18        0.00        4.54      5.74 o 
  -2   8  18      177.69      189.62     12.86 o 
  -1   8  18        8.37        0.09      7.29 o 
   0   8  18      245.04      251.94     12.52 o 
   1   8  18       36.80       35.61      6.18 o 
   2   8  18      333.83      344.82     13.74 o 
   3   8  18        5.79        1.94      4.82 o 
   4   8  18       38.10       39.61      6.91 o 
  -2   9  18        0.10        4.35      6.04 o 
  -1   9  18       25.62       46.59     10.76 o 
   0   9  18      122.81      136.70     10.55 o 
 -10   1  19      429.17      425.96     19.00 o 
  -9   1  19       51.47       45.45      8.43 o 
  -8   1  19       67.30       84.57      9.64 o 
  -7   1  19       44.06       46.07      8.98 o 
  -6   1  19      128.64      140.06     10.75 o 
  -5   1  19      144.26      159.54     10.00 o 
  -4   1  19        6.22       11.52      4.53 o 
  -3   1  19      253.39      239.28     14.13 o 
  -2   1  19        5.24       -2.18      3.73 o 
  -1   1  19      165.91      163.51      9.40 o 
   0   1  19       21.88       20.30      3.95 o 
   1   1  19        0.12        0.37      3.96 o 
   2   1  19       78.74      108.41     15.19 o 
   3   1  19       39.17       34.50      5.29 o 
   4   1  19       33.81       29.56     11.39 o 
   5   1  19       97.76      111.23      6.92 o 
   6   1  19        0.67        6.04      3.14 o 
   7   1  19      132.41      144.59      7.14 o 
   8   1  19       23.79       22.93      4.33 o 
 -10   2  19      304.46      285.47     23.33 o 
  -9   2  19       16.31       10.42      6.59 o 
  -8   2  19      242.50      306.84     16.29 o 
  -7   2  19       41.33       55.58      8.34 o 
  -6   2  19        1.52        7.09      5.74 o 
  -5   2  19       54.44       59.92      7.95 o 
  -4   2  19       97.55       95.61      8.83 o 
  -3   2  19      226.42      212.71     11.37 o 
  -2   2  19       38.31       46.32      6.22 o 
  -1   2  19       95.37      105.05      7.60 o 
   0   2  19       36.00       34.95      5.18 o 
   1   2  19        0.09       -3.89      4.85 o 
   2   2  19      102.97      113.37      9.86 o 
   3   2  19        7.91       12.89     13.92 o 
   4   2  19       18.93       19.31      5.78 o 
   5   2  19       32.20       32.61      8.22 o 
   6   2  19       57.36       58.00      6.94 o 
   7   2  19      702.86      803.40     18.66 o 
   8   2  19      536.83      592.62     16.10 o 
  -9   3  19       56.64       46.38     11.51 o 
  -8   3  19        0.06        5.83      5.95 o 
  -7   3  19      458.51      486.61     18.57 o 
  -6   3  19       23.66        3.32      5.57 o 
  -5   3  19        0.30       -4.77      4.77 o 
  -4   3  19      319.69      289.01     13.63 o 
  -3   3  19       54.26       49.69      7.12 o 
  -2   3  19      546.14      600.64     17.69 o 
  -1   3  19      121.07      126.85      8.48 o 
   0   3  19        2.89        1.77      3.95 o 
   1   3  19        1.23        1.92      5.52 o 
   2   3  19       15.20        5.30      6.16 o 
   3   3  19       20.00        8.07      6.19 o 
   4   3  19        1.90        4.69      4.63 o 
   5   3  19       39.67       43.07      6.80 o 
   6   3  19       63.23       69.69     15.42 o 
   7   3  19      117.88      139.74     10.78 o 
  -9   4  19       63.21       61.56      9.64 o 
  -8   4  19       39.98       41.05      8.19 o 
  -7   4  19       53.75       39.79     13.44 o 
  -6   4  19       11.04       12.96      8.09 o 
  -5   4  19       89.76       89.48      9.41 o 
  -4   4  19      116.08      129.66     12.17 o 
  -3   4  19        7.92        4.85      5.39 o 
  -2   4  19       30.06       34.00      7.00 o 
  -1   4  19       30.92       44.97      8.57 o 
   0   4  19      157.12      198.25     17.67 o 
   1   4  19      271.92      313.70     11.40 o 
   2   4  19      236.13      211.65     17.08 o 
   3   4  19       27.95       36.51      6.81 o 
   4   4  19       17.00       22.98      6.11 o 
   5   4  19      158.63      158.42     11.69 o 
   6   4  19      721.38      795.61     24.02 o 
   7   4  19      124.44      133.31     11.36 o 
  -8   5  19       58.54       55.81      9.21 o 
  -7   5  19      516.46      544.56     23.15 o 
  -6   5  19       65.32       58.76      8.55 o 
  -5   5  19      273.29      265.89     19.64 o 
  -4   5  19      191.88      190.85     12.53 o 
  -3   5  19      359.53      381.66     34.41 o 
  -2   5  19       80.10       74.39     10.41 o 
  -1   5  19       28.70       20.03      5.68 o 
   0   5  19       34.38       41.11     16.28 o 
   1   5  19      606.26      699.02     18.82 o 
   2   5  19      309.72      335.22     11.95 o 
   3   5  19       66.88       60.42      8.22 o 
   4   5  19       59.87       66.55      8.53 o 
   5   5  19        0.53        0.10      5.55 o 
   6   5  19       14.45       11.82      6.19 o 
  -7   6  19       27.58       36.09      8.01 o 
  -6   6  19      192.53      196.03     13.95 o 
  -5   6  19        3.07        8.92      7.31 o 
  -4   6  19       57.63       65.33      9.36 o 
  -3   6  19      123.36      133.88     10.75 o 
  -2   6  19        1.63        4.41      5.11 o 
  -1   6  19       11.15        5.75      5.17 o 
   0   6  19       66.69       55.14     10.03 o 
   1   6  19       50.94       53.11      6.87 o 
   2   6  19        0.01       -1.57      4.24 o 
   3   6  19       13.72       18.25      4.69 o 
   4   6  19        5.08        8.62      4.09 o 
   5   6  19        0.65        1.26      4.22 o 
  -5   7  19       65.64       66.03      9.38 o 
  -4   7  19        0.06        4.38      6.07 o 
  -3   7  19      304.80      316.24     15.31 o 
  -2   7  19        0.00        7.35      5.42 o 
  -1   7  19       43.71       32.16     10.09 o 
   0   7  19        4.64        6.73      7.71 o 
   1   7  19        5.67        4.75      5.22 o 
   2   7  19        5.55        8.44      8.52 o 
   3   7  19       81.47       74.51      7.39 o 
  -8   0  20        1.03       -6.85      6.85 o 
  -7   0  20      116.63      129.63     15.75 o 
  -6   0  20     1826.91     1949.14     52.91 o 
  -5   0  20        4.49        7.44      8.38 o 
  -4   0  20      275.92      313.08     37.24 o 
  -3   0  20        9.56        8.10      6.37 o 
  -2   0  20       14.84       11.24      6.33 o 
  -1   0  20      203.33      242.04     25.45 o 
   0   0  20      646.59      621.97     21.26 o 
   1   0  20        0.24        1.69      4.67 o 
   2   0  20      123.37      183.56     23.64 o 
   3   0  20       35.05       22.39     11.65 o 
   4   0  20        0.72       10.57     10.84 o 
   5   0  20      108.32      125.06     21.24 o 
   6   0  20        0.07       -5.27      9.47 o 
  -8   1  20      159.80      174.27     13.27 o 
  -7   1  20       60.71       61.20      8.71 o 
  -6   1  20      240.30      236.63     14.09 o 
  -5   1  20       21.88       20.95      6.38 o 
  -4   1  20        1.42       -2.03      4.95 o 
  -3   1  20      137.80      154.29     18.34 o 
  -2   1  20        7.96       11.22      4.97 o 
  -1   1  20       71.39       87.17     10.91 o 
   0   1  20        4.39       12.59      4.27 o 
   1   1  20      393.67      438.81     28.40 o 
   2   1  20      128.87      160.65     11.65 o 
   3   1  20      148.14      158.88     10.49 o 
   4   1  20      207.99      218.04     11.79 o 
   5   1  20       31.49       27.39      5.81 o 
   6   1  20       54.88       50.48     12.88 o 
  -8   2  20       10.89       14.34      7.10 o 
  -7   2  20      146.24      141.93     11.94 o 
  -6   2  20      153.07      161.96     12.11 o 
  -5   2  20       19.21       11.99      6.20 o 
  -4   2  20        3.15        0.38      5.11 o 
  -3   2  20      612.98      654.75     19.49 o 
  -2   2  20        8.75        6.29      6.34 o 
  -1   2  20      253.35      272.09     11.55 o 
   0   2  20       18.00       14.75      4.49 o 
   1   2  20       17.68       17.04      6.25 o 
   2   2  20      149.62      174.06     17.43 o 
   3   2  20       75.73       53.54     10.32 o 
   4   2  20        8.51        3.56      5.41 o 
   5   2  20       53.22       55.64      7.94 o 
   6   2  20      199.59      250.18     23.73 o 
  -7   3  20      148.79      148.52     12.22 o 
  -6   3  20       13.95       15.25      6.35 o 
  -5   3  20       30.13       34.06      7.13 o 
  -4   3  20       46.54       37.30      6.89 o 
  -3   3  20        6.72        3.60      5.05 o 
  -2   3  20       56.69       61.41      7.28 o 
  -1   3  20       22.18       26.13      5.55 o 
   0   3  20      247.06      271.96     11.13 o 
   1   3  20        0.12        0.60      5.98 o 
   2   3  20      386.86      434.83     35.11 o 
   3   3  20      106.08      112.76     14.77 o 
   4   3  20        0.78        1.21      5.69 o 
   5   3  20      144.29      158.02     14.57 o 
  -6   4  20      167.88      196.16     13.63 o 
  -5   4  20       30.82       28.98      7.09 o 
  -4   4  20        7.89        1.56      5.36 o 
  -3   4  20       53.56       66.43      8.04 o 
  -2   4  20       23.44       19.94      5.73 o 
  -1   4  20       20.97       24.72      5.61 o 
   0   4  20        0.30       -3.41      4.23 o 
   1   4  20       50.25       68.77     10.00 o 
   2   4  20       17.59       26.14      7.49 o 
   3   4  20      142.77      174.56     16.13 o 
   4   4  20      451.35      521.64     50.24 o 
  -5   5  20       22.62       26.03      7.21 o 
  -4   5  20        9.51       11.85      6.03 o 
  -3   5  20       39.50       54.69      7.78 o 
  -2   5  20       36.39       45.82      7.10 o 
  -1   5  20        0.73        1.82      4.81 o 
   0   5  20       20.32       20.11      6.72 o 
   1   5  20       17.59        8.61      7.07 o 
   2   5  20       58.11       70.11      6.91 o 
   3   5  20      135.89      179.93     15.26 o 
  -3   6  20      144.13      142.36     11.43 o 
  -2   6  20       37.62       43.15      7.47 o 
  -1   6  20        7.46       12.89      5.55 o 
   0   6  20      222.84      224.02     17.95 o 
   1   6  20      203.49      203.00     28.14 o 
  -5   1  21      176.12      185.53     12.61 o 
  -4   1  21       42.13       48.15      8.25 o 
  -3   1  21       32.90       24.86      6.33 o 
  -2   1  21       53.31       52.21      7.04 o 
  -1   1  21        9.26       13.17      5.13 o 
   0   1  21        1.72        7.74      7.20 o 
   1   1  21       23.60       24.30      4.80 o 
   2   1  21        7.36        9.82      5.68 o 
   3   1  21       12.22       17.44      8.47 o 
  -5   2  21       11.80       19.99      6.57 o 
  -4   2  21        0.32       -4.90      5.31 o 
  -3   2  21      250.56      249.23     21.68 o 
  -2   2  21       11.58        7.36      6.07 o 
  -1   2  21      158.72      170.57     10.03 o 
   0   2  21       95.10      116.60     10.77 o 
   1   2  21      423.69      482.90     14.18 o 
   2   2  21       74.38       92.60     16.66 o 
  -4   3  21        8.30        5.24      5.84 o 
  -3   3  21       29.73       36.64      7.10 o 
  -2   3  21      180.55      195.43     11.81 o 
  -1   3  21       22.24       11.27      5.31 o 
   0   3  21       66.72       85.49     12.00 o 
   1   3  21       76.55       96.95     15.53 o 
                                                 
